# Supplementary material for: What Can the Bacterial Community of Atta sexdens (Linnaeus, 1758) Tell Us about the Habitats in Which This Ant Species Evolves?
Source: Insects. 2020 May 28;11(6):332. doi: 10.3390/insects11060332 (PMC7349130; doi:10.3390/insects11060332)
Supplement: Supplementary file 1 [file insects-11-00332-s001.zip]

Archive with 8 entries (7 files):
- insects-751960-Supplmentary Materials/
- insects-751960-Supplmentary Materials/Figure S1.docx
- insects-751960-Supplmentary Materials/Figure S2.docx
- insects-751960-Supplmentary Materials/Figure S3.docx
- insects-751960-Supplmentary Materials/Figure S4.docx
- insects-751960-Supplmentary Materials/Table S1.xlsx
- insects-751960-Supplmentary Materials/Table S2.xlsx
- insects-751960-Supplmentary Materials/Table S3.xlsx
