# Supplementary material for: What Can the Bacterial Community of Atta sexdens (Linnaeus, 1758) Tell Us about the Habitats in Which This Ant Species Evolves?
Source: Insects. 2020 May 28;11(6):332. doi: 10.3390/insects11060332 (PMC7349130; doi:10.3390/insects11060332)
Supplement: Supplementary file 1 [file insects-11-00332-s001.zip › insects-751960-Supplmentary Materials/Table S1.xlsx]

## Sheet: Plan1
Table S1. Samples of Atta sexdens collected from different natural and agriculture habitats.
Habitat	Collection code	Habitat	City	Lat	Long
Natural habitat		Cerrado	Itirapina	-22.2581	-47.7169
	Cer1_1
	Cer1_2	Cerrado	Itirapina	-22.2525	-47.7169
	Cer1_3	Cerrado	Itirapina	-22.2572	-47.7253
	Cer2_1	Cerrado	Araras	-22.4422	-47.2469
	Cer2_2	Cerrado	Araras	-22.4344	-47.2583
	Cer2_3	Cerrado	Araras	-22.4283	-47.2647
	Cer3_1	Cerrado	Panorama	-21.3875	-51.8369
	Cer3_2	Cerrado	Panorama	-21.2333	-51.5
	Cer3_3	Cerrado	Panorama	-21.3561	-51.8175
	Cer4_1	Cerrado	São Simão	-21.5411	-47.6431
	Cer4_2	Cerrado	Luis Antonio	-21.6175	-47.7653
	Cer4_3	Cerrado	Ribeirão Preto	-21.2253	-47.7886
		Atlantic Forest	Mogi das Cruzes	-23.5231	-46.2428
	MA1_1
	MA1_2	Atlantic Forest	Mogi das Cruzes	-23.4908	-46.1944
	MA1_3	Atlantic Forest	São Jose dos Campos	-23.0711	-45.9342
	MA2_1	Atlantic Forest	Teodoro Sampaio	-22.5564	-52.2417
	MA2_2	Atlantic Forest	Teodoro Sampaio	-22.5408	-52.2419
	MA2_3	Atlantic Forest	Teodoro Sampaio	-22.5267	-52.3128
	MA3_1	Atlantic Forest	Serra do Japi	-23.2285	-46.9272
	MA3_2	Atlantic Forest	Serra do Japi	-23.2304	-46.929
	MA3_3	Atlantic Forest	Serra do Japi	-23.2242	-46.9123
	MA4_1	Atlantic Forest	Fazenda Pedra Vermelha	-22.1211	-47.755
	MA4_2	Atlantic Forest	Fazenda Pedra Vermelha	-22.1125	-47.7586
	MA4_3	Atlantic Forest	Fazenda Pedra Vermelha	-22.1042	-47.7617
	MA5_1	Atlantic Forest	Gália	-22.3808	-49.6725
	MA5_2	Atlantic Forest	Santa Virginia	-23.4381	-45.2447
	MA5_3	Atlantic Forest	Angatuba	-23.4156	-48.3736
Agriculture habitat	Cana1_1	Sugar Cane	Araras	-22.3267	-47.3989
	Cana1_2	Sugar Cane	Araras	-22.3206	-47.4061
	Cana1_3	Sugar Cane	Araras	-22.3047	-47.3831
	Cana2_1	Sugar Cane	Teodoro Sampaio	-22.5497	-52.2117
	Cana2_2	Sugar Cane	Teodoro Sampaio	-22.5497	-52.2117
	Cana2_3	Sugar Cane	Teodoro Sampaio	-22.5478	-52.2186
	Cana3_1	Sugar Cane	Araraquara	-21.8256	-48.195
	Cana3_2	Sugar Cane	Araraquara	-21.8256	-48.1953
	Cana3_3	Sugar Cane	Araraquara	-21.8431	-48.1942
	Cana4_1	Sugar Cane	Colombia	-20.3264	-48.6661
	Cana4_2	Sugar Cane	Colombia	-20.3122	-48.6744
	Cana4_3	Sugar Cane	Colombia	-20.3058	-48.685
	Cana5_1	Sugar Cane	São Simão	-21.5314	-47.6425
	Cana5_2	Sugar Cane	São Simão	-21.5178	-47.6403
	Cana5_2_B_	Sugar Cane	São Simão	-21.5178	-47.6403
	Citrus1_1	Citrus	São João	-20.9411	-49.5006
	Citrus1_2	Citrus	São João	-20.9542	-49.5053
	Citrus1_3	Citrus	São João	-20.935	-49.5189
	Citrus2_1	Citrus	Colombia	-20.3486	-48.6781
	Citrus2_2	Citrus	Muriti	-21.1878	-48.6753
	Citrus2_3	Citrus	Muriti	-20.3439	-48.6994
	Citrus3_1	Citrus	Itapetininga	-23.6178	-48.175
	Citrus3_2	Citrus	Itapetininga	23.6292	48.1817
	Citrus3_3	Citrus	Itapetininga	23.6236	48.1878
	Citrus4_1	Citrus	Bandeirantes	-20.5989	-50.7772
	Citrus4_2	Citrus	Bandeirantes	-20.5772	-50.7819
	Citrus4_3	Citrus	Bandeirantes	-20.5633	-50.7836
	Citrus5_1	Citrus	Anhembi	-22.705	-48.0306
	Citrus5_2	Citrus	Anhembi	-22.7114	-48.0414
	Citrus5_3	Citrus	Anhembi	-22.7192	-48.0236
		Eucalyptus -Horto	Rio Claro	-22.4442	-47.5736
	Horto1_1
	Horto1_2	Eucalyptus -Horto	Rio Claro	-22.4328	-47.5589
	Horto1_3	Eucalyptus -Horto	Rio Claro	-22.4167	-47.55
		Eucalyptus	São Miguel Arcanjo	-23.8903	-47.9333
	Euca1_1
	Euca1_2	Eucalyptus	São Miguel Arcanjo	-23.8897	-47.9306
	Euca1_3	Eucalyptus	São Miguel Arcanjo	-23.8889	-47.9269
	Euca2_1	Eucalyptus	S Simao F Genoveva	-21.5403	-47.4822
	Euca2_2	Eucalyptus	F Guatapará	-21.4961	-47.935
	Euca2_3	Eucalyptus	S Simao F Genoveva	-21.5414	-47.48
	Euca3_1	Eucalyptus	Martinho Prado	-22.2994	-46.9967
	Euca3_2	Eucalyptus	Martinho Prado	-22.3153	-46.9714
	Euca3_3	Eucalyptus	Martinho Prado	-22.2781	-47.0928
	Euca4_1	Eucalyptus	Mogi das Cruzes	-23.4775	-46.1517
	Euca4_2	Eucalyptus	Mogi das Cruzes	-23.5011	-46.1656
	Euca4_3	Eucalyptus	Mogi das Cruzes	-23.4856	-46.1692
	Euca5_1	Eucalyptus	Balbino	-21.9018	-49.3792
	Euca5_1b	Eucalyptus	Balbino	-21.9018	-49.3792
	Euca5_1c	Eucalyptus	Balbino	-21.9018	-49.3792
