# Supplementary material for: What Can the Bacterial Community of Atta sexdens (Linnaeus, 1758) Tell Us about the Habitats in Which This Ant Species Evolves?
Source: Insects. 2020 May 28;11(6):332. doi: 10.3390/insects11060332 (PMC7349130; doi:10.3390/insects11060332)
Supplement: Supplementary file 1 [file insects-11-00332-s001.zip › insects-751960-Supplmentary Materials/Table S2.xlsx]

## Sheet: Plan1
index	Cana1-1	Cana1-2	Cana1-3	Cana2-1	Cana2-2	Cana2-3	Cana3-1	Cana3-2	Cana3-3	Cana4-1	Cana4-2	Cana4-3	Cana5-1	Cana5-2	Cana5-2-B-	Cer1-1	Cer1-2	Cer1-3	Cer2-1	Cer2-2	Cer2-3	Cer3-1	Cer3-2	Cer3-3	Cer4-1	Cer4-2	Cer4-3	Citrus1-1	Citrus1-2	Citrus1-3	Citrus2-1	Citrus2-2	Citrus2-3	Citrus3-1	Citrus3-2	Citrus3-3	Citrus4-1	Citrus4-2	Citrus4-3	Citrus5-1	Citrus5-2	Citrus5-3	Euca1-1	Euca1-2	Euca1-3	Euca2-1	Euca2-2	Euca2-3	Euca3-1
D_0__Bacteria;D_1__Tenericutes;D_2__Mollicutes;D_3__Entomoplasmatales;D_4__Entomoplasmataceae;D_5__Mesoplasma	57	0	0	3143	143219	0	480	0	17	0	0	19	0	0	0	0	0	0	0	0	0	0	0	0	12	214	1639	0	0	0	0	0	5951	0	21	6	0	0	7	0	0	20	0	0	0	0	14	11	25
D_0__Bacteria;D_1__Actinobacteria;D_2__Actinobacteria;D_3__Corynebacteriales;D_4__Tsukamurellaceae;D_5__Tsukamurella	0	0	46287	241	0	0	0	1560	702	392	0	1543	0	83	0	6318	76	0	0	423	0	0	0	0	4736	20854	3892	936	2661	91012	77371	425	186	36	116	371	96948	21608	57	92	0	0	0	0	0	38	0	0	0
D_0__Bacteria;D_1__Actinobacteria;D_2__Actinobacteria;D_3__Propionibacteriales;D_4__Nocardioidaceae;D_5__Aeromicrobium	1410	63	26026	3976	0	43853	0	216	0	3744	47	0	0	0	164	0	1437	0	163	37	210	3412	0	16638	1355	3145	899	63795	21288	21020	48334	1118	0	0	0	0	0	111	0	530	0	0	784	232	0	0	0	0	80
D_0__Bacteria;D_1__Proteobacteria;D_2__Gammaproteobacteria;__;__;__	0	13	7826	755	0	8991	0	3665	15918	306	275	4230	476	12026	13109	3892	5033	719	1977	535	1879	1522	1803	1070	7460	734	18779	39	2777	687	732	725	371	1742	0	2990	660	2200	3828	5823	2407	0	4609	3883	2357	12987	1051	13046	12
D_0__Bacteria;D_1__Proteobacteria;D_2__Gammaproteobacteria;D_3__Pseudomonadales;D_4__Pseudomonadaceae;D_5__Pseudomonas	124	842	1323	339	362	3473	4179	3763	17136	574	1941	1479	2638	2768	6327	800	3173	448	13562	3788	2538	4483	2594	212	6277	512	5075	1594	209	1133	1262	7162	4718	3357	421	1753	4436	4130	3025	16003	4311	2381	7311	7383	6054	1751	1338	5234	960
D_0__Bacteria;D_1__Actinobacteria;D_2__Actinobacteria;D_3__Micrococcales;__;__	1218	0	13819	855	0	37630	0	0	58	746	18	1033	898	0	0	471	1287	1101	0	0	0	1123	0	3835	0	9	60	52384	10419	27255	0	765	1661	0	0	1032	286	637	995	476	189	0	0	221	0	0	0	159	23
D_0__Bacteria;D_1__Proteobacteria;D_2__Alphaproteobacteria;__;__;__	358	114	799	1029	0	131	177	4341	10019	100	238	2248	1706	3382	101	1417	6778	0	6157	2224	0	7	21691	5	27	384	24	1945	555	3119	4577	141	7125	207	0	834	7788	339	29	7386	192	38269	733	7	2340	674	555	333	3049
D_0__Bacteria;D_1__Actinobacteria;D_2__Actinobacteria;D_3__Propionibacteriales;D_4__Nocardioidaceae;D_5__Nocardioides	13	385	3660	5035	21	799	3424	3015	4785	192	346	2307	307	7059	3701	0	1948	3511	2166	20	242	715	8186	139	2719	2330	8619	227	3257	354	197	2365	5860	13202	244	1534	2155	5796	1016	5024	5524	2969	256	425	1003	5454	1387	13040	2039
D_0__Bacteria;D_1__Proteobacteria;D_2__Gammaproteobacteria;D_3__Enterobacteriales;D_4__Enterobacteriaceae;__	13	332	2180	46857	23	117	3401	47	1529	0	673	1129	517	1009	4393	439	1406	417	1965	2512	2475	5466	3491	66	375	414	3217	0	43	160	0	2965	530	1027	1637	1049	680	118	8961	13707	9638	936	9735	1446	2389	986	583	799	1318
D_0__Bacteria;D_1__Proteobacteria;D_2__Gammaproteobacteria;D_3__Betaproteobacteriales;D_4__Burkholderiaceae;__	0	334	1196	2522	50	63	148	2627	3342	559	1096	14551	65	83	13763	969	14204	4925	3451	2716	291	5188	2461	120	4328	303	2300	402	814	811	321	4619	3004	12772	943	1173	1518	1839	3032	4881	804	2648	11060	717	7041	1516	1339	1735	794
D_0__Bacteria;__;__;__;__;__	28	140	4194	1490	0	33	5033	5541	2808	677	434	1697	400	8369	1961	631	1408	3313	893	1568	360	2065	782	111	4678	1242	4535	880	1021	200	992	1925	1837	852	1273	2732	1602	4872	3683	2890	3167	2297	10882	573	1919	4099	4021	2548	972
D_0__Bacteria;D_1__Firmicutes;D_2__Bacilli;D_3__Lactobacillales;D_4__Streptococcaceae;D_5__Anthococcus	0	9313	0	574	0	0	4338	0	0	0	0	0	0	0	0	0	0	0	436	0	35	0	0	1438	46	0	6629	0	1784	142	2152	27379	0	22	69061	0	12	14	0	17	0	6159	0	0	0	0	0	0	0
D_0__Bacteria;D_1__Proteobacteria;D_2__Alphaproteobacteria;D_3__Rickettsiales;D_4__Anaplasmataceae;D_5__Wolbachia	0	0	0	0	0	0	0	0	0	0	0	0	0	0	0	113	7	0	18	0	0	0	45	103439	0	0	0	0	0	0	0	0	0	0	0	0	0	0	0	0	0	0	0	0	0	0	0	0	0
D_0__Bacteria;D_1__Actinobacteria;D_2__Actinobacteria;D_3__Corynebacteriales;D_4__Mycobacteriaceae;D_5__Mycobacterium	66	61	125	1337	0	0	62	1656	697	49	63	358	0	2035	689	0	33	7000	1079	44	109	0	937	18	1858	378	1109	265	1001	110	95	1478	78	1886	730	425	226	157	2191	1480	2820	2067	948	0	121	8150	674	10403	731
D_0__Bacteria;D_1__Proteobacteria;D_2__Gammaproteobacteria;D_3__Betaproteobacteriales;D_4__Burkholderiaceae;D_5__Burkholderia-Caballeronia-Paraburkholderia	11	0	120	2389	19	202	0	264	14	41	297	1709	518	835	2457	0	647	24414	1004	0	397	1008	255	3230	101	792	0	0	0	78	550	119	265	2055	0	306	282	942	92	2343	1077	0	1287	165	74	1168	863	317	39
D_0__Bacteria;D_1__Actinobacteria;D_2__Actinobacteria;D_3__Propionibacteriales;D_4__Nocardioidaceae;__	166	62	270	243	0	165	34	1933	94	0	193	956	213	532	118	414	1112	7343	2409	36	144	0	1063	0	0	134	898	275	326	471	85	572	3603	7248	445	9701	845	618	20	1260	676	0	6691	1812	3100	1170	14	1245	267
D_0__Bacteria;D_1__Firmicutes;D_2__Clostridia;D_3__Clostridiales;D_4__Lachnospiraceae;__	0	0	55	4677	0	18498	2744	2616	76	20	843	0	0	3342	3747	721	13	0	0	2067	269	24	2281	0	6061	1068	3329	625	0	146	15	59	0	0	238	3958	859	4	0	2711	0	0	0	2090	0	173	272	42	2170
D_0__Bacteria;D_1__Bacteroidetes;D_2__Bacteroidia;D_3__Bacteroidales;D_4__Bacteroidaceae;D_5__Bacteroides	0	0	0	3928	0	15087	13854	0	1762	0	0	0	0	0	0	118	37	0	0	0	400	0	425	0	4794	171	3860	267	0	0	0	0	0	0	120	12037	2898	0	0	0	59	0	0	0	603	25	728	0	0
D_0__Bacteria;D_1__Proteobacteria;D_2__Alphaproteobacteria;D_3__Sphingomonadales;D_4__Sphingomonadaceae;D_5__Sphingomonas	0	111	116	2614	0	0	704	590	48	246	546	1001	224	834	373	77	1453	750	775	0	21	613	339	72	252	502	887	360	2088	119	303	3273	9989	516	133	831	493	2275	381	2063	1550	1155	287	1038	2273	700	2257	1275	2769
D_0__Bacteria;D_1__Proteobacteria;D_2__Gammaproteobacteria;D_3__Pseudomonadales;D_4__Moraxellaceae;D_5__Acinetobacter	0	198	727	298	19	0	0	5957	3940	201	18	655	43	0	730	48	568	0	2492	0	2346	545	1657	55	4465	243	2581	151	169	2300	457	837	606	526	433	52	0	87	507	599	632	0	131	0	935	170	455	948	0
D_0__Bacteria;D_1__Firmicutes;D_2__Bacilli;D_3__Lactobacillales;D_4__Streptococcaceae;D_5__Streptococcus	0	14	197	943	38	0	758	1217	0	244	668	215	526	314	12846	2891	1723	3336	2002	84	111	2098	8191	23	398	102	380	101	0	10	87	1023	1982	4101	821	46	1025	262	3269	946	0	0	838	1125	319	1981	76	121	0
D_0__Bacteria;D_1__Actinobacteria;D_2__Actinobacteria;__;__;__	16530	7	729	1105	0	0	20	1245	848	59	124	984	0	1389	213	338	2845	3363	28	0	343	0	561	111	299	549	3159	187	250	25	77	69	0	119	0	867	157	1100	2818	108	2255	52	602	426	455	396	710	2096	239
D_0__Bacteria;D_1__Actinobacteria;D_2__Thermoleophilia;D_3__Solirubrobacterales;D_4__Solirubrobacteraceae;D_5__Conexibacter	0	0	643	1526	0	766	0	862	136	13	0	1439	1275	3299	12	12	459	4345	2867	277	595	275	469	2565	176	71	0	76	70	57	239	429	255	33	25	929	0	57	813	0	681	0	2272	5913	49	1143	656	1454	46
D_0__Bacteria;D_1__Proteobacteria;D_2__Gammaproteobacteria;D_3__Pseudomonadales;D_4__Moraxellaceae;D_5__Alkanindiges	39	171	0	202	0	211	0	0	24	0	17	0	0	0	0	153	349	0	1037	72	163	0	6712	0	784	16	0	0	0	51	178	2707	874	18080	1114	104	0	0	0	0	0	0	63	0	64	58	0	0	0
D_0__Bacteria;D_1__Actinobacteria;D_2__Actinobacteria;D_3__Pseudonocardiales;D_4__Pseudonocardiaceae;D_5__Pseudonocardia	0	0	3157	1577	0	75	95	2132	344	242	17	425	450	1235	47	44	33	560	417	323	0	0	1793	18574	326	799	1373	15	12	0	0	573	5297	692	0	205	426	94	225	739	1068	0	15	0	290	60	314	700	213
D_0__Bacteria;D_1__Actinobacteria;D_2__Actinobacteria;D_3__Streptosporangiales;D_4__Nocardiopsaceae;D_5__Nocardiopsis	0	0	0	654	0	0	0	0	0	21964	428	8642	324	759	1626	785	976	702	159	0	86	284	2119	19	3929	222	701	0	0	0	0	447	0	0	0	0	0	0	0	0	0	0	0	0	0	0	0	0	0
D_0__Bacteria;D_1__Proteobacteria;D_2__Alphaproteobacteria;D_3__Rhizobiales;__;__	0	38	310	1232	12	657	183	1056	0	176	0	18795	0	245	0	147	1907	1560	46	12	182	47	851	23	40	603	168	50	552	273	56	753	1908	83	52	28	28	9	572	121	18	191	630	0	2011	584	185	31	99
D_0__Bacteria;D_1__Proteobacteria;D_2__Gammaproteobacteria;D_3__Oceanospirillales;D_4__Halomonadaceae;D_5__Halomonas	0	0	19	0	0	0	0	1502	0	0	0	11	0	0	0	0	0	0	936	0	0	0	0	0	0	0	0	0	0	0	0	0	0	0	0	0	9	0	0	0	0	0	0	0	16	35	0	0	6
D_0__Bacteria;D_1__Proteobacteria;D_2__Gammaproteobacteria;D_3__Xanthomonadales;D_4__Xanthomonadaceae;D_5__Stenotrophomonas	0	32	110	1338	0	0	2307	1274	1321	20	266	350	820	614	507	286	599	206	719	86	895	1251	3089	0	337	0	258	0	26	175	292	0	613	132	486	165	260	2229	1648	736	461	504	2026	4420	826	687	48	0	135
D_0__Bacteria;D_1__Actinobacteria;D_2__Actinobacteria;D_3__Micrococcales;D_4__Micrococcaceae;__	0	89	373	2149	0	295	2767	3030	665	171	313	2391	604	0	102	199	164	0	258	0	0	4120	258	0	0	70	2796	297	39	0	210	769	316	6290	116	74	1527	1445	0	3309	1615	451	0	916	0	0	0	0	439
D_0__Bacteria;D_1__Bacteroidetes;D_2__Bacteroidia;D_3__Bacteroidales;D_4__Prevotellaceae;D_5__Prevotella	0	0	0	0	0	0	0	0	0	4	0	47	0	0	0	28829	0	0	0	0	11	0	0	14	0	0	0	50	0	0	0	75	0	0	134	285	0	62	0	250	0	0	0	41	0	9558	0	65	0
D_0__Bacteria;D_1__Proteobacteria;D_2__Gammaproteobacteria;D_3__Betaproteobacteriales;D_4__Burkholderiaceae;D_5__Comamonas	0	34	33	0	0	0	0	447	3903	0	0	4521	0	855	109	134	12078	159	286	491	2597	0	0	0	383	0	0	0	97	0	418	0	0	81	106	0	0	521	0	382	0	0	8239	857	1032	0	420	0	0
D_0__Bacteria;D_1__Firmicutes;D_2__Bacilli;D_3__Lactobacillales;D_4__Leuconostocaceae;D_5__Weissella	0	70	0	3317	0	0	0	0	0	0	0	0	13	0	0	0	18	0	0	0	0	0	0	0	0	0	0	0	0	0	0	30704	1785	0	523	0	0	0	259	0	140	0	0	0	0	0	0	0	0
D_0__Bacteria;D_1__Proteobacteria;D_2__Alphaproteobacteria;D_3__Rhizobiales;D_4__Beijerinckiaceae;D_5__Methylobacterium	15	56	209	202	42	24	75	192	30	20	0	1144	0	0	1655	13	772	200	0	15	0	520	25	256	1264	117	422	612	2663	235	91	1290	3782	105	1163	384	593	245	422	102	0	0	62	90	0	650	1140	121	679
D_0__Bacteria;D_1__Proteobacteria;D_2__Gammaproteobacteria;D_3__Xanthomonadales;D_4__Xanthomonadaceae;__	0	0	18	1104	0	78	1649	342	1843	135	0	1341	291	0	1016	41	2404	50	564	129	0	315	1425	0	96	376	1620	204	0	75	0	61	1255	133	12	77	29	1575	0	440	1035	4348	242	523	23	2720	46	124	0
D_0__Bacteria;D_1__Firmicutes;D_2__Bacilli;D_3__Bacillales;D_4__Bacillaceae;__	6	330	0	349	144	82	0	0	1199	145	272	347	348	68	609	21	1073	0	0	418	36	376	615	14	35	722	63	126	78	1005	371	464	733	1091	27	2260	371	1071	192	435	249	0	9746	0	3511	129	162	1022	161
D_0__Bacteria;D_1__Proteobacteria;D_2__Gammaproteobacteria;D_3__Betaproteobacteriales;D_4__Burkholderiaceae;D_5__Massilia	39	0	691	38	0	0	44	19	292	20	497	2032	566	2383	1348	60	72	22	1251	56	0	3178	0	119	184	229	586	0	360	0	113	1011	835	70	46	87	346	819	80	3922	256	0	0	39	0	15	246	0	38
D_0__Bacteria;D_1__Actinobacteria;D_2__Actinobacteria;D_3__Streptomycetales;D_4__Streptomycetaceae;__	0	0	233	2160	55	49	0	0	171	0	50	304	0	54	1096	76	660	4326	625	144	0	706	1833	0	1486	814	1299	0	0	119	81	56	32	4645	48	1406	0	586	63	828	799	0	571	270	1062	0	947	0	10
D_0__Bacteria;D_1__Actinobacteria;D_2__Actinobacteria;D_3__Frankiales;D_4__Frankiaceae;D_5__Jatrophihabitans	0	105	1100	1629	0	0	0	104	0	0	0	472	63	3378	966	37	0	2041	1535	0	0	47	96	0	1145	645	541	25	225	107	0	948	859	132	0	0	202	118	0	1484	877	419	129	0	263	654	709	4251	181
D_0__Bacteria;D_1__Firmicutes;D_2__Clostridia;D_3__Clostridiales;D_4__Ruminococcaceae;__	0	0	0	579	0	4235	0	106	0	190	733	0	0	0	2457	590	0	0	0	0	434	0	0	56	0	94	0	0	38	0	0	0	0	6643	0	9902	791	0	0	152	0	0	0	39	0	0	609	0	0
D_0__Bacteria;D_1__Actinobacteria;D_2__Actinobacteria;D_3__Corynebacteriales;D_4__Nocardiaceae;D_5__Smaragdicoccus	38	259	1040	2935	0	0	48	2846	0	58	62	0	0	29	0	18	1028	0	1195	0	16	63	0	0	78	296	122	93	496	222	0	397	377	1287	197	1385	228	0	0	0	1636	933	0	0	0	0	0	0	591
D_0__Bacteria;D_1__Actinobacteria;D_2__Actinobacteria;D_3__Pseudonocardiales;D_4__Pseudonocardiaceae;__	0	0	683	9584	0	88	0	143	136	0	330	53	0	585	2588	63	39	1993	2729	288	0	0	16	30	0	181	201	0	0	0	0	64	154	0	82	211	0	52	0	0	1799	2281	822	257	921	1089	0	102	450
D_0__Bacteria;D_1__Proteobacteria;D_2__Gammaproteobacteria;D_3__Xanthomonadales;D_4__Xanthomonadaceae;D_5__Lysobacter	205	53	0	16	0	801	10	2961	0	257	234	997	0	0	0	0	401	1911	87	0	0	103	0	0	0	82	483	33	0	224	41	107	0	2416	251	8	462	608	1259	270	212	0	0	38	717	0	0	0	160
D_0__Bacteria;D_1__Bacteroidetes;D_2__Bacteroidia;D_3__Chitinophagales;D_4__Chitinophagaceae;__	0	0	76	21	0	8	297	556	0	161	173	1955	98	61	138	72	416	2199	1900	37	165	488	189	825	0	115	2676	264	349	205	173	0	412	197	43	41	36	507	1408	2222	520	0	0	113	377	0	990	936	258
D_0__Bacteria;D_1__Proteobacteria;D_2__Alphaproteobacteria;D_3__Sphingomonadales;D_4__Sphingomonadaceae;__	22	11	384	1088	0	194	1232	263	2386	0	96	1558	0	38	58	48	160	566	106	4	19	0	0	17	1249	120	323	89	372	195	70	2313	1045	143	67	119	132	510	0	1443	147	264	260	1508	903	1819	371	121	355
D_0__Bacteria;D_1__Proteobacteria;D_2__Alphaproteobacteria;D_3__Rhizobiales;D_4__Rhizobiaceae;D_5__Allorhizobium-Neorhizobium-Pararhizobium-Rhizobium	0	72	648	202	0	790	55	0	2052	82	149	462	0	0	61	27	145	3053	177	0	50	1364	0	10	358	211	4114	119	13	340	12	183	53	0	9	1133	26	28	0	1038	177	1988	107	0	0	473	0	223	158
D_0__Bacteria;D_1__Actinobacteria;D_2__Actinobacteria;D_3__Micrococcales;D_4__Micrococcaceae;D_5__Sinomonas	0	0	0	584	0	108	85	1519	5125	35	247	589	0	0	0	105	300	4226	274	34	0	0	382	0	0	145	0	0	0	181	0	0	736	653	23	580	239	1268	0	224	783	0	384	20	93	0	0	0	0
D_0__Bacteria;D_1__Acidobacteria;D_2__Subgroup 6;__;__;__	0	61	568	161	22	0	0	758	754	0	61	329	0	620	1692	0	0	233	46	0	0	0	399	13	2595	202	2813	213	197	0	0	365	0	0	0	384	44	283	0	910	795	1577	8	0	0	1983	802	803	0
D_0__Bacteria;D_1__Actinobacteria;D_2__Actinobacteria;D_3__Streptomycetales;D_4__Streptomycetaceae;D_5__Streptomyces	5	99	2087	1687	0	0	0	2476	1270	87	621	2910	0	1458	2143	0	38	16	288	0	0	125	104	17	239	104	866	33	0	0	20	45	374	0	139	1282	0	362	0	848	839	11	0	0	1252	48	0	51	0
D_0__Bacteria;D_1__Proteobacteria;D_2__Gammaproteobacteria;D_3__Betaproteobacteriales;D_4__Burkholderiaceae;D_5__Delftia	0	0	95	0	0	0	509	0	1726	38	243	185	0	457	0	0	214	71	2999	303	288	301	1394	0	0	0	145	0	0	0	0	0	503	0	117	68	0	735	1786	0	69	0	0	1715	1627	91	0	0	0
D_0__Bacteria;D_1__Firmicutes;D_2__Bacilli;D_3__Bacillales;D_4__Staphylococcaceae;D_5__Staphylococcus	0	0	36	119	0	340	23	218	190	0	0	277	25	888	19	321	308	685	859	0	55	0	248	0	0	0	2400	369	393	216	0	482	4457	387	51	225	0	18	0	20	111	0	106	181	0	595	0	322	41
D_0__Bacteria;D_1__Actinobacteria;D_2__Actinobacteria;D_3__Micrococcales;D_4__Micrococcaceae;D_5__Arthrobacter	0	0	0	1828	106	0	0	4582	405	0	148	0	0	0	0	400	0	1030	664	0	0	0	0	0	46	0	0	0	0	0	80	0	654	256	381	549	0	222	1396	0	0	0	141	386	992	0	302	0	0
D_0__Bacteria;D_1__Proteobacteria;D_2__Alphaproteobacteria;D_3__Rhizobiales;D_4__Xanthobacteraceae;__	0	21	427	280	0	102	2299	511	1237	76	18	0	38	413	0	1584	0	0	342	0	346	29	157	0	282	0	182	91	0	0	35	288	50	0	0	26	236	2000	0	252	423	0	286	0	0	803	586	2908	0
D_0__Bacteria;D_1__Proteobacteria;D_2__Gammaproteobacteria;D_3__Betaproteobacteriales;D_4__Burkholderiaceae;D_5__Ralstonia	0	0	0	0	0	0	15	955	0	0	426	582	0	0	0	108	428	6002	0	0	0	0	54	0	150	59	0	42	0	142	61	0	0	5981	58	0	0	0	63	0	90	1992	0	0	0	181	417	0	534
D_0__Bacteria;D_1__Proteobacteria;D_2__Alphaproteobacteria;D_3__Rhizobiales;D_4__Xanthobacteraceae;D_5__Bradyrhizobium	26	0	51	0	0	49	233	220	0	189	26	585	0	647	0	221	1995	925	0	85	0	166	50	0	570	516	171	162	92	761	37	514	29	245	77	70	48	0	0	233	0	0	1494	0	0	0	499	1022	138
D_0__Bacteria;D_1__Proteobacteria;__;__;__;__	52	61	929	187	18	0	450	279	0	0	75	109	0	2246	0	65	0	1848	0	0	19	0	0	26	963	208	314	66	72	60	83	327	142	0	309	524	259	442	0	82	418	35	762	0	70	443	557	1197	151
D_0__Bacteria;D_1__Firmicutes;D_2__Clostridia;D_3__Clostridiales;D_4__Family XI;D_5__Anaerococcus	0	0	0	0	0	0	0	11	23	67	21	0	0	213	0	10174	0	120	0	0	0	0	0	0	0	147	0	0	0	0	0	0	2652	0	0	0	5	54	376	1306	0	0	0	0	0	3844	0	0	0
D_0__Bacteria;D_1__Proteobacteria;D_2__Alphaproteobacteria;D_3__Rhizobiales;D_4__Rhizobiaceae;__	0	0	21	1542	0	202	0	0	128	49	691	346	0	59	120	0	0	167	0	0	175	0	0	0	0	209	251	219	520	0	0	1115	824	0	0	0	0	24	0	337	135	39	252	0	0	0	10	0	1141
D_0__Bacteria;D_1__Bacteroidetes;D_2__Bacteroidia;D_3__Cytophagales;D_4__Hymenobacteraceae;D_5__Hymenobacter	0	0	17	0	16	0	543	0	15	0	348	778	0	0	47	0	76	184	13	0	0	1701	0	78	236	43	0	50	1301	0	0	935	0	0	108	0	118	0	0	338	0	0	0	0	0	0	31	0	557
D_0__Bacteria;D_1__Firmicutes;D_2__Clostridia;D_3__Clostridiales;D_4__Lachnospiraceae;D_5__[Ruminococcus] torques group	0	0	0	0	0	730	0	0	0	0	0	0	0	0	0	0	0	0	0	0	0	0	0	0	0	0	0	605	0	0	0	1543	0	0	0	1507	0	0	0	0	0	0	0	3795	0	0	738	0	968
D_0__Bacteria;D_1__Chloroflexi;D_2__AD3;D_3__uncultured forest soil bacterium;D_4__;D_5__	0	0	81	0	0	49	0	190	368	0	0	1046	0	0	0	510	0	224	0	0	260	0	0	0	673	676	1088	83	0	0	59	0	1979	378	0	1651	97	0	895	0	43	945	1832	0	108	483	0	611	0
D_0__Bacteria;D_1__Proteobacteria;D_2__Alphaproteobacteria;D_3__Rhizobiales;D_4__Rhizobiaceae;Ambiguous_taxa	0	0	1812	0	18	119	10	0	0	0	0	105	0	865	1384	42	13	0	0	0	0	201	0	41	568	201	540	445	0	885	0	218	81	0	503	272	431	209	1529	472	141	0	475	0	0	0	0	0	1376
D_0__Bacteria;D_1__Actinobacteria;D_2__Actinobacteria;D_3__Propionibacteriales;D_4__Nocardioidaceae;D_5__Kribbella	0	0	430	0	0	0	402	0	884	86	353	57	0	1603	0	43	0	0	0	0	0	0	0	0	0	78	0	0	21	0	0	0	44	0	0	0	0	1933	0	367	75	533	0	0	914	0	22	2509	580
D_0__Bacteria;D_1__Proteobacteria;D_2__Alphaproteobacteria;D_3__Sphingomonadales;D_4__Sphingomonadaceae;D_5__Novosphingobium	0	108	0	54	0	65	287	114	0	0	34	3	0	470	1883	37	22	0	20	10	72	0	97	0	89	37	0	128	117	6	20	231	452	316	661	46	0	295	9	349	896	0	127	0	394	275	0	2892	132
D_0__Bacteria;D_1__Firmicutes;D_2__Bacilli;D_3__Lactobacillales;D_4__Lactobacillaceae;D_5__Lactobacillus	0	0	384	72	0	0	5369	0	0	327	128	0	0	0	425	420	477	17	0	4	95	831	880	23	907	392	53	0	0	0	0	82	14	0	0	2503	0	0	756	0	0	0	0	0	0	0	152	0	0
D_0__Bacteria;D_1__Actinobacteria;D_2__Actinobacteria;D_3__Micrococcales;D_4__Intrasporangiaceae;__	0	41	0	221	0	0	0	26	496	116	268	198	0	0	232	0	0	0	0	209	0	0	0	6325	0	25	39	0	85	269	0	45	0	0	0	402	108	952	0	723	0	36	0	0	546	0	517	0	0
D_0__Bacteria;D_1__Verrucomicrobia;D_2__Verrucomicrobiae;D_3__Chthoniobacterales;D_4__Chthoniobacteraceae;D_5__Candidatus Udaeobacter	0	23	185	4	0	6	0	97	0	41	0	0	0	1816	39	0	0	0	0	0	0	561	842	0	596	771	0	0	278	0	189	538	0	0	0	0	659	528	395	0	0	0	1206	0	12	508	612	1028	0
D_0__Bacteria;D_1__Firmicutes;D_2__Bacilli;D_3__Lactobacillales;D_4__Carnobacteriaceae;D_5__Atopococcus	0	0	0	0	0	0	0	19	203	412	595	0	0	102	3195	0	1797	32	486	0	0	0	2547	52	171	0	161	0	0	0	0	0	43	29	0	397	15	115	47	0	0	0	240	219	15	937	28	0	25
D_0__Bacteria;D_1__Proteobacteria;D_2__Gammaproteobacteria;D_3__Enterobacteriales;D_4__Enterobacteriaceae;D_5__Escherichia-Shigella	0	1004	0	0	0	0	0	0	0	0	0	0	0	0	0	0	0	0	0	0	0	0	0	0	0	2505	0	0	0	0	0	0	843	0	0	0	0	0	0	0	0	0	0	0	0	0	0	0	0
D_0__Bacteria;D_1__Bacteroidetes;D_2__Bacteroidia;D_3__Flavobacteriales;D_4__Weeksellaceae;__	31	237	0	239	14	0	0	23	4121	0	0	133	430	14	0	16	171	8	147	147	256	39	1170	0	11	60	0	0	0	121	0	0	420	0	213	162	26	29	0	0	148	0	27	876	2762	38	58	0	27
D_0__Bacteria;D_1__Bacteroidetes;D_2__Bacteroidia;D_3__Flavobacteriales;D_4__Flavobacteriaceae;D_5__Flavobacterium	0	4	105	1268	0	46	0	10	84	5	9	11	0	444	0	0	24	62	844	0	529	0	0	0	995	225	340	118	16	0	0	165	0	0	0	0	0	0	0	719	2292	0	17	0	0	149	9	132	0
D_0__Bacteria;D_1__Proteobacteria;D_2__Gammaproteobacteria;D_3__Pseudomonadales;D_4__Moraxellaceae;__	0	0	0	103	0	0	3136	0	0	0	0	0	0	0	0	0	1948	0	105	0	0	45	0	0	0	0	0	0	0	0	0	0	0	219	0	0	0	0	0	0	0	0	0	162	0	0	98	0	0
D_0__Bacteria;D_1__Planctomycetes;D_2__Planctomycetacia;D_3__Gemmatales;D_4__Gemmataceae;__	57	12	328	1056	0	21	0	155	65	400	330	183	0	815	166	0	0	153	0	0	100	2093	21	16	393	123	27	0	0	0	55	274	8	97	0	1143	169	0	0	27	0	44	64	226	0	0	664	343	0
D_0__Bacteria;D_1__Bacteroidetes;D_2__Bacteroidia;D_3__Sphingobacteriales;D_4__Sphingobacteriaceae;D_5__Sphingobacterium	0	72	0	538	0	8	0	0	0	0	222	0	0	0	35	0	14	136	0	0	1918	0	0	0	0	0	37	0	0	0	0	0	0	52	113	0	42	0	0	150	532	0	0	0	0	0	0	0	0
D_0__Bacteria;D_1__Planctomycetes;D_2__Planctomycetacia;D_3__Gemmatales;D_4__Gemmataceae;D_5__uncultured	0	42	481	0	0	0	0	346	1147	18	0	189	0	1546	0	0	0	30	0	0	103	0	60	0	205	319	23	0	7	23	65	100	30	0	0	35	0	0	0	0	298	3097	470	0	979	13	591	525	0
D_0__Bacteria;D_1__Bacteroidetes;D_2__Bacteroidia;D_3__Flavobacteriales;D_4__Weeksellaceae;D_5__Chryseobacterium	0	0	43	0	0	49	0	334	113	63	30	0	0	9	0	0	776	0	156	0	1241	184	395	42	0	273	122	0	0	11	329	527	0	0	5	21	0	0	197	101	882	350	35	0	0	0	0	21	501
D_0__Bacteria;D_1__Actinobacteria;D_2__Actinobacteria;D_3__Corynebacteriales;D_4__Corynebacteriaceae;D_5__Corynebacterium 1	15	0	12	661	0	26	0	76	268	196	369	665	0	149	178	660	625	202	481	0	37	187	573	0	31	44	0	188	22	207	0	150	48	11	0	0	73	99	248	0	77	86	0	744	1226	1057	15	286	85
D_0__Bacteria;D_1__Proteobacteria;D_2__Gammaproteobacteria;D_3__Betaproteobacteriales;D_4__Methylophilaceae;__	0	0	0	0	0	0	199	0	0	0	138	0	0	0	0	0	0	0	0	0	0	0	0	0	0	0	0	81	0	0	11	0	0	0	0	0	0	0	0	0	10	0	0	0	0	0	38	0	0
D_0__Bacteria;D_1__Firmicutes;D_2__Clostridia;D_3__Clostridiales;D_4__Family XI;D_5__Peptoniphilus	0	6	0	0	0	0	0	0	0	0	0	0	0	0	0	7729	0	0	0	0	0	0	0	0	0	0	0	0	0	0	0	0	0	0	38	61	460	0	323	53	0	0	0	0	0	2227	0	0	0
D_0__Bacteria;D_1__Proteobacteria;D_2__Alphaproteobacteria;D_3__Rhizobiales;D_4__Beijerinckiaceae;__	0	105	10	621	0	0	0	0	4	54	0	475	0	0	588	0	962	0	342	0	0	0	0	11	168	22	825	274	68	18	69	74	191	0	0	0	240	229	1019	0	179	0	10	0	0	1083	57	0	36
D_0__Bacteria;D_1__Actinobacteria;D_2__Thermoleophilia;D_3__Solirubrobacterales;D_4__Solirubrobacteraceae;__	0	11	914	9	0	71	1169	74	170	0	22	0	0	678	24	219	0	0	0	0	0	0	0	3332	17	54	23	0	214	0	0	290	128	0	0	0	0	0	0	357	311	152	0	0	0	0	38	133	76
D_0__Bacteria;D_1__Proteobacteria;D_2__Gammaproteobacteria;D_3__Salinisphaerales;D_4__Solimonadaceae;D_5__Nevskia	0	0	0	0	0	19	0	0	0	0	0	23	0	77	0	55	0	0	852	0	0	113	144	0	0	0	0	0	0	0	0	0	383	9	270	940	0	1069	496	398	226	0	0	0	0	2862	156	926	14
D_0__Bacteria;D_1__Proteobacteria;D_2__Deltaproteobacteria;D_3__Myxococcales;__;__	60	67	188	0	0	9	8	16	0	10	3852	425	0	1751	213	0	9	0	261	0	24	413	0	0	217	86	56	58	146	5	190	0	95	1382	79	176	37	0	0	143	18	0	273	0	0	140	75	140	0
D_0__Bacteria;D_1__Proteobacteria;D_2__Gammaproteobacteria;D_3__Pseudomonadales;D_4__Moraxellaceae;D_5__Enhydrobacter	0	0	270	0	83	57	118	1341	0	120	64	3321	0	0	0	0	48	0	0	0	0	0	103	0	0	0	0	48	320	415	10	60	43	0	121	1947	0	0	465	545	0	742	71	0	0	0	526	0	0
D_0__Bacteria;D_1__Firmicutes;D_2__Bacilli;D_3__Bacillales;__;__	0	0	30	105	0	0	0	104	0	55	125	144	1063	121	1875	219	259	409	456	0	97	0	340	0	0	175	0	64	24	0	19	204	503	0	79	614	109	767	163	272	375	0	99	460	459	0	27	48	0
D_0__Bacteria;D_1__Proteobacteria;D_2__Gammaproteobacteria;D_3__Enterobacteriales;D_4__Enterobacteriaceae;D_5__Xenorhabdus	0	0	0	0	0	0	0	0	0	0	0	0	0	0	1093	0	0	0	0	0	0	0	0	0	6072	2564	0	0	0	0	113	0	0	0	0	54	0	0	0	0	0	0	0	0	0	0	0	0	0
D_0__Bacteria;D_1__Firmicutes;D_2__Negativicutes;D_3__Selenomonadales;D_4__Veillonellaceae;D_5__Megamonas	0	0	0	0	0	657	4820	0	0	0	20	0	0	0	0	0	0	0	0	0	0	0	0	0	0	26	0	0	0	0	0	0	0	0	0	1291	0	0	0	0	0	0	0	0	0	0	0	0	0
D_0__Bacteria;D_1__Actinobacteria;D_2__Actinobacteria;D_3__Micrococcales;D_4__Microbacteriaceae;__	3	39	0	581	0	0	0	19	0	0	137	997	0	0	0	0	96	2033	186	0	90	440	0	2687	0	82	0	0	58	0	113	165	0	0	0	0	0	98	0	529	261	0	218	0	0	18	62	20	0
D_0__Bacteria;D_1__Actinobacteria;D_2__Thermoleophilia;D_3__Solirubrobacterales;D_4__Solirubrobacteraceae;D_5__Patulibacter	0	0	0	1153	0	0	0	0	0	0	0	0	0	0	35	0	0	0	0	0	0	0	0	9	0	0	0	0	387	0	0	1601	79	4819	224	0	0	199	182	996	290	0	0	0	0	0	0	0	120
D_0__Bacteria;D_1__Proteobacteria;D_2__Gammaproteobacteria;D_3__Betaproteobacteriales;D_4__Hydrogenophilaceae;D_5__Tepidiphilus	0	0	0	0	0	0	0	0	0	9	0	0	0	0	4410	490	1783	0	232	0	0	0	199	0	56	146	0	0	0	0	0	0	0	0	0	0	0	0	0	359	0	0	0	1834	56	248	0	10	0
D_0__Bacteria;D_1__Firmicutes;D_2__Clostridia;D_3__Clostridiales;D_4__Ruminococcaceae;D_5__Flavonifractor	0	0	0	0	0	2153	0	0	0	0	842	0	0	0	0	0	0	0	0	0	0	0	0	11	0	0	0	0	0	0	0	0	0	0	0	1712	0	0	0	0	0	0	0	0	0	0	0	0	0
D_0__Bacteria;D_1__Firmicutes;D_2__Clostridia;D_3__Clostridiales;D_4__Lachnospiraceae;D_5__Lachnoclostridium	0	0	0	0	0	967	3471	0	0	0	0	0	0	0	0	0	0	0	0	0	0	0	0	0	0	365	0	0	0	0	0	0	0	0	0	0	0	0	0	0	0	0	0	0	3949	0	0	0	0
D_0__Bacteria;D_1__Proteobacteria;D_2__Gammaproteobacteria;D_3__Xanthomonadales;D_4__Rhodanobacteraceae;D_5__Rudaea	0	0	0	0	0	30	0	0	0	136	15	1975	0	49	0	0	917	1952	0	0	0	68	0	0	0	78	0	0	202	0	0	0	0	0	82	0	0	0	0	187	387	0	0	0	0	920	0	0	21
D_0__Bacteria;D_1__Firmicutes;D_2__Bacilli;__;__;__	0	223	0	1178	0	0	809	229	950	0	0	1705	1735	0	3	0	0	0	0	0	172	241	0	0	0	0	0	0	0	0	0	573	0	0	0	0	409	0	0	309	404	0	211	0	0	0	0	0	0
D_0__Bacteria;D_1__Actinobacteria;D_2__Actinobacteria;D_3__Corynebacteriales;D_4__Nocardiaceae;D_5__Rhodococcus	0	0	299	0	70	129	0	422	0	0	0	109	0	0	0	0	0	0	0	0	0	0	0	0	0	12	0	0	131	0	0	116	297	0	59	31	0	325	175	818	404	4294	0	0	0	0	0	0	0
D_0__Bacteria;D_1__Actinobacteria;D_2__Acidimicrobiia;D_3__IMCC26256;__;__	0	0	456	0	0	0	0	0	0	0	54	0	279	1729	2518	0	0	0	0	0	0	0	250	0	209	76	0	0	0	0	0	0	16	0	0	560	0	0	0	917	237	0	393	0	1021	31	89	231	0
D_0__Bacteria;D_1__Actinobacteria;D_2__Actinobacteria;D_3__Pseudonocardiales;D_4__Pseudonocardiaceae;D_5__Amycolatopsis	0	33	1187	1370	0	0	0	922	306	0	754	1581	0	519	0	25	0	0	168	40	36	0	0	0	0	139	150	0	29	0	17	0	380	0	0	682	0	0	49	0	13	0	58	0	0	0	122	15	25
D_0__Bacteria;D_1__Actinobacteria;D_2__Actinobacteria;D_3__Frankiales;D_4__uncultured;D_5__uncultured organism	0	0	0	53	0	0	0	0	0	42	0	227	38	254	1298	0	0	47	0	0	0	0	79	24	752	0	2435	0	0	0	0	0	17	0	0	20	16	1285	0	90	0	0	0	0	0	0	0	715	344
D_0__Bacteria;D_1__Proteobacteria;D_2__Alphaproteobacteria;D_3__Rhodobacterales;D_4__Rhodobacteraceae;D_5__Paracoccus	0	0	154	256	0	0	87	374	0	8	188	56	0	0	0	149	0	0	0	0	0	887	0	0	0	135	0	139	55	0	9	227	98	112	0	155	675	99	14	0	0	0	0	0	0	54	74	0	0
D_0__Bacteria;D_1__Planctomycetes;D_2__Planctomycetacia;D_3__Isosphaerales;D_4__Isosphaeraceae;__	0	0	0	215	0	235	36	0	854	127	0	0	0	771	76	0	0	40	0	0	0	125	0	0	0	89	0	21	43	0	35	233	2298	51	0	283	94	81	0	585	153	0	211	0	0	0	390	0	83
D_0__Bacteria;D_1__Chloroflexi;D_2__AD3;D_3__uncultured Firmicutes bacterium;D_4__;D_5__	0	0	1318	36	0	0	0	1707	0	0	262	259	0	0	127	0	0	0	0	138	14	0	0	0	0	162	511	0	0	0	0	63	0	90	0	1042	0	11	0	21	51	0	1179	0	0	0	19	0	0
D_0__Bacteria;D_1__Actinobacteria;D_2__Actinobacteria;D_3__Corynebacteriales;D_4__Nocardiaceae;D_5__Nocardia	0	84	223	399	0	0	83	1340	160	0	730	54	0	176	0	12	0	621	0	414	65	0	9	0	94	23	0	0	0	0	40	0	0	0	0	868	0	5	448	0	197	24	92	0	503	0	14	97	4
D_0__Bacteria;D_1__Bacteroidetes;D_2__Bacteroidia;D_3__Chitinophagales;D_4__Chitinophagaceae;D_5__uncultured	0	0	0	78	0	22	0	61	0	7	22	0	0	808	0	0	0	206	0	0	23	275	0	0	434	5	417	0	8	243	8	0	11	0	0	750	18	0	0	1105	153	0	11	0	0	36	31	114	84
D_0__Bacteria;D_1__Proteobacteria;D_2__Deltaproteobacteria;D_3__Myxococcales;D_4__Polyangiaceae;D_5__Pajaroellobacter	0	3	0	0	0	278	0	83	0	0	0	0	0	2089	0	0	503	65	0	0	0	0	0	0	50	31	237	0	0	54	70	0	39	0	30	0	0	92	5	6	80	0	478	1585	0	0	0	33	0
D_0__Bacteria;D_1__Proteobacteria;D_2__Gammaproteobacteria;D_3__Gammaproteobacteria Incertae Sedis;D_4__Unknown Family;D_5__Acidibacter	15	14	442	0	0	0	0	38	0	74	13	0	0	408	12	0	0	0	0	0	179	0	0	0	332	64	19	0	0	0	0	291	227	0	0	199	0	0	90	0	444	0	1119	0	0	103	182	183	0
D_0__Bacteria;D_1__GAL15;__;__;__;__	0	0	321	0	0	0	0	0	0	0	0	0	0	0	0	0	0	0	0	0	63	0	428	0	0	0	0	0	0	102	128	0	779	0	0	264	0	0	0	0	0	0	902	0	0	2496	0	651	0
D_0__Bacteria;D_1__Acidobacteria;D_2__Blastocatellia (Subgroup 4);D_3__Pyrinomonadales;D_4__Pyrinomonadaceae;D_5__RB41	0	0	12	0	0	0	0	0	644	0	0	0	258	129	56	0	0	0	0	0	0	3032	0	0	170	89	1478	0	262	0	0	0	0	0	0	0	334	19	0	352	0	0	0	0	0	0	246	215	0
D_0__Bacteria;D_1__Firmicutes;D_2__Negativicutes;D_3__Selenomonadales;D_4__Acidaminococcaceae;D_5__Phascolarctobacterium	0	0	0	0	0	1673	0	0	0	0	0	0	0	0	2882	0	0	0	0	0	0	0	0	0	0	0	0	0	0	0	0	0	0	0	0	1941	0	0	0	0	0	0	0	0	0	0	0	0	0
D_0__Bacteria;D_1__Bacteroidetes;D_2__Bacteroidia;D_3__Sphingobacteriales;D_4__Sphingobacteriaceae;__	0	0	0	0	0	12	0	0	0	17	35	362	0	127	0	0	366	0	0	42	18	0	13	31	0	0	332	37	74	6	100	1649	6	0	0	86	0	0	244	1138	862	19	0	0	0	67	146	0	0
D_0__Bacteria;D_1__Actinobacteria;D_2__Thermoleophilia;D_3__Gaiellales;D_4__Gaiellaceae;D_5__Gaiella	0	73	506	227	0	13	0	13	317	101	468	88	394	89	223	10	0	0	19	0	0	215	347	0	98	49	1436	80	0	0	0	37	17	0	180	147	267	391	0	85	175	0	0	0	0	58	144	1068	0
D_0__Bacteria;D_1__Actinobacteria;D_2__Actinobacteria;D_3__Catenulisporales;D_4__Catenulisporaceae;D_5__Catenulispora	6	0	13	26	0	0	0	0	0	0	403	209	0	46	0	0	35	1874	0	71	60	0	0	0	0	243	0	0	174	0	41	0	0	0	0	1810	0	0	0	0	366	0	95	215	0	0	0	0	0
D_0__Bacteria;D_1__Proteobacteria;D_2__Gammaproteobacteria;D_3__Betaproteobacteriales;D_4__Hydrogenophilaceae;D_5__Hydrogenophilus	0	0	0	0	0	0	0	0	0	27	16	2177	0	0	37	0	147	0	52	0	0	0	0	0	0	0	0	21	9	0	0	53	0	0	0	0	10	0	0	0	0	0	0	327	0	0	0	0	0
D_0__Bacteria;D_1__Actinobacteria;D_2__Actinobacteria;D_3__Corynebacteriales;__;__	0	153	0	290	0	0	0	0	0	69	0	0	0	0	927	0	0	29	451	94	0	0	0	0	598	0	3032	0	55	0	0	0	0	0	0	304	0	0	60	0	218	0	0	0	0	0	0	0	0
D_0__Bacteria;D_1__Proteobacteria;D_2__Alphaproteobacteria;D_3__Rhizobiales;D_4__Labraceae;D_5__Labrys	0	0	312	9	0	0	0	328	0	37	31	0	0	62	0	0	0	3644	0	0	0	934	22	0	0	22	24	0	36	0	0	6	0	27	0	0	0	670	0	247	402	14	25	0	0	151	0	0	0
D_0__Bacteria;D_1__Actinobacteria;D_2__Actinobacteria;D_3__Frankiales;__;__	39	12	1010	0	0	19	0	0	0	0	0	0	50	0	879	0	0	0	432	0	0	61	1182	44	128	0	0	0	0	0	0	0	0	0	0	102	0	0	0	0	477	0	758	0	0	0	767	0	0
D_0__Bacteria;D_1__Actinobacteria;D_2__Actinobacteria;D_3__Pseudonocardiales;D_4__Pseudonocardiaceae;D_5__Actinomycetospora	21	234	307	1260	0	0	0	0	1491	0	0	131	352	71	0	0	0	0	0	0	0	0	0	0	30	21	543	88	0	0	0	338	816	263	0	0	0	160	0	111	0	0	0	27	50	0	0	0	0
D_0__Bacteria;D_1__Proteobacteria;D_2__Alphaproteobacteria;D_3__Rhizobiales;D_4__Rhizobiaceae;D_5__Mesorhizobium	0	47	579	204	0	0	314	0	0	64	0	0	0	0	0	0	0	0	0	4	0	0	0	0	0	141	209	107	0	0	0	0	286	0	0	840	0	0	37	0	296	0	0	0	0	11	0	0	0
D_0__Bacteria;D_1__Gemmatimonadetes;D_2__Gemmatimonadetes;D_3__Gemmatimonadales;D_4__Gemmatimonadaceae;D_5__uncultured	0	0	152	0	0	0	0	0	0	33	0	140	0	80	260	19	0	182	0	0	0	6	2708	0	0	123	2764	4	0	0	6	0	0	0	0	0	0	0	0	81	14	0	167	0	0	0	0	0	0
D_0__Bacteria;D_1__Proteobacteria;D_2__Alphaproteobacteria;D_3__Acetobacterales;D_4__Acetobacteraceae;__	0	0	0	75	0	0	0	25	0	43	265	282	0	241	181	0	0	811	0	0	0	0	0	12	0	102	14	0	12	0	31	135	16	3179	0	0	80	25	8	100	501	0	23	32	0	216	126	18	27
D_0__Bacteria;D_1__Firmicutes;D_2__Negativicutes;D_3__Selenomonadales;D_4__Veillonellaceae;D_5__Veillonella	0	0	0	7	0	0	1317	0	0	201	0	0	20	807	0	69	26	1088	0	0	0	328	622	0	137	0	298	0	0	0	0	24	0	0	0	356	12	0	0	428	0	0	0	250	0	0	0	0	0
D_0__Bacteria;D_1__Bacteroidetes;D_2__Bacteroidia;D_3__Sphingobacteriales;D_4__Sphingobacteriaceae;D_5__Mucilaginibacter	0	0	599	440	0	0	0	0	0	133	0	3177	0	34	0	0	0	0	200	0	0	0	11	0	0	0	0	20	43	0	8	0	0	0	0	0	0	57	0	237	110	0	0	0	0	650	157	138	0
D_0__Bacteria;D_1__Proteobacteria;D_2__Alphaproteobacteria;D_3__Caulobacterales;D_4__Caulobacteraceae;__	0	58	654	0	0	0	0	17	41	0	0	0	0	475	0	51	0	0	9	0	57	0	0	0	14	0	191	0	7	522	55	0	42	274	0	0	138	0	0	833	195	0	326	0	0	78	540	0	0
D_0__Bacteria;D_1__Planctomycetes;D_2__Planctomycetacia;D_3__Isosphaerales;D_4__Isosphaeraceae;D_5__Singulisphaera	0	0	0	0	0	0	0	0	0	0	0	0	0	0	0	0	0	16	48	0	0	0	0	0	0	46	2533	0	0	0	0	0	1428	0	0	0	0	0	0	0	331	0	0	277	0	0	57	16	0
D_0__Bacteria;D_1__Acidobacteria;D_2__Acidobacteriia;D_3__Subgroup 2;__;__	0	0	0	48	0	8	0	221	0	21	0	99	0	113	0	11	0	42	0	0	73	9	226	0	275	448	0	0	0	0	22	16	0	0	99	1176	0	0	0	0	8	0	1019	0	71	1379	0	93	0
D_0__Bacteria;D_1__Proteobacteria;D_2__Gammaproteobacteria;D_3__Legionellales;D_4__Legionellaceae;D_5__Legionella	0	0	226	298	0	25	0	525	1012	10	0	6	0	98	0	0	81	0	495	0	0	0	0	0	6	0	0	0	16	0	10	0	0	0	0	0	9	0	0	11	0	0	10	0	134	781	188	1821	9
D_0__Bacteria;D_1__Proteobacteria;D_2__Gammaproteobacteria;D_3__Pasteurellales;D_4__Pasteurellaceae;D_5__Haemophilus	0	0	0	0	0	0	0	0	1824	0	0	0	0	0	0	0	0	0	361	0	0	0	17	0	0	0	2747	43	0	0	0	0	0	18	0	177	0	0	0	0	0	0	0	0	0	0	0	0	0
D_0__Bacteria;D_1__Acidobacteria;D_2__Acidobacteriia;D_3__Solibacterales;D_4__Solibacteraceae (Subgroup 3);D_5__Candidatus Solibacter	0	0	0	0	0	0	0	0	0	0	0	0	0	511	564	0	0	27	0	0	20	0	0	0	0	214	31	61	220	0	249	546	0	0	0	1266	389	416	5	0	171	0	978	0	0	37	124	26	0
D_0__Bacteria;D_1__Firmicutes;D_2__Negativicutes;D_3__Selenomonadales;D_4__Veillonellaceae;D_5__Dialister	0	0	0	0	0	83	0	29	0	0	0	0	0	0	0	2523	0	0	0	0	0	1399	0	0	0	0	0	0	0	0	0	0	0	0	0	221	0	0	0	0	0	0	13	0	0	2046	0	0	0
D_0__Bacteria;D_1__Proteobacteria;D_2__Gammaproteobacteria;D_3__Xanthomonadales;D_4__Rhodanobacteraceae;D_5__Dyella	0	31	0	0	0	0	0	0	0	0	0	0	0	0	190	0	0	0	0	0	0	0	0	0	0	307	0	52	0	0	9	0	516	2129	0	0	0	0	0	1183	674	75	0	0	0	514	315	0	0
D_0__Bacteria;D_1__Acidobacteria;D_2__Acidobacteriia;D_3__Solibacterales;D_4__Solibacteraceae (Subgroup 3);__	0	0	5	0	0	0	0	0	0	0	0	499	0	1462	5	0	0	100	0	0	28	0	0	91	104	77	0	111	362	0	28	0	18	0	0	0	41	1187	0	0	0	0	22	0	0	148	250	118	0
D_0__Bacteria;D_1__Firmicutes;D_2__Clostridia;D_3__Clostridiales;D_4__Ruminococcaceae;D_5__Oscillibacter	0	0	0	0	0	2227	0	0	0	0	0	0	0	0	0	0	0	0	0	0	0	0	0	0	0	0	0	0	0	0	0	0	0	0	0	2575	0	0	0	0	0	0	0	0	0	0	0	0	0
D_0__Bacteria;D_1__Proteobacteria;D_2__Gammaproteobacteria;D_3__Betaproteobacteriales;D_4__Neisseriaceae;D_5__Neisseria	0	55	0	0	0	0	0	0	1605	129	46	137	111	71	291	111	0	738	235	0	0	0	87	0	0	119	1086	0	0	277	0	9	0	0	0	0	219	0	30	289	0	0	95	0	0	0	0	0	15
D_0__Bacteria;D_1__Proteobacteria;D_2__Gammaproteobacteria;D_3__Betaproteobacteriales;D_4__Nitrosomonadaceae;D_5__Ellin6067	0	0	0	0	0	0	0	0	0	0	0	146	0	567	0	0	40	0	0	6	0	0	51	0	0	273	25	0	0	0	0	0	0	445	0	232	0	0	0	1082	398	0	0	0	0	0	738	0	40
D_0__Bacteria;D_1__Firmicutes;D_2__Bacilli;D_3__Lactobacillales;__;__	0	0	260	0	0	0	0	0	0	104	207	629	0	234	0	0	77	0	0	0	0	0	0	0	0	0	0	0	0	0	0	116	0	0	75	0	22	0	88	209	0	0	793	2293	482	0	0	0	0
D_0__Bacteria;D_1__Firmicutes;D_2__Clostridia;D_3__Clostridiales;D_4__Ruminococcaceae;D_5__Fournierella	0	0	0	0	0	0	5884	0	0	0	0	0	0	0	0	0	0	0	0	0	0	0	0	0	0	0	0	0	0	0	0	0	0	0	0	0	0	0	0	0	0	0	0	0	0	0	0	0	0
D_0__Bacteria;D_1__Actinobacteria;D_2__Acidimicrobiia;__;__;__	0	8	906	0	0	0	0	56	196	24	0	0	0	579	80	0	0	0	0	0	13	54	79	10	21	75	69	130	0	64	72	0	0	0	0	23	0	0	0	149	296	0	98	20	53	0	602	72	0
D_0__Bacteria;D_1__Actinobacteria;D_2__Actinobacteria;D_3__Corynebacteriales;D_4__Corynebacteriaceae;D_5__Lawsonella	0	0	0	0	0	0	0	0	103	15	0	29	0	343	26	246	328	0	16	0	0	224	719	0	0	0	216	84	7	101	0	662	0	0	61	358	437	0	0	0	0	0	0	0	0	1273	12	0	80
D_0__Bacteria;D_1__Firmicutes;D_2__Clostridia;D_3__Clostridiales;D_4__Ruminococcaceae;D_5__Butyricicoccus	0	0	0	0	0	3582	0	0	0	176	0	0	0	0	0	0	0	0	0	0	0	0	0	28	0	0	0	0	0	0	0	0	0	0	0	0	0	0	0	0	0	0	0	0	0	0	0	0	0
D_0__Bacteria;D_1__Proteobacteria;D_2__Gammaproteobacteria;D_3__Betaproteobacteriales;D_4__Burkholderiaceae;D_5__Parasutterella	0	0	0	0	0	2917	0	0	0	0	0	0	0	0	0	0	0	0	0	0	0	0	0	0	0	0	0	0	0	0	0	0	0	0	0	1292	0	0	0	0	0	0	0	0	0	0	0	0	0
D_0__Bacteria;D_1__Bacteroidetes;D_2__Bacteroidia;D_3__Flavobacteriales;D_4__Flavobacteriaceae;D_5__Myroides	0	0	0	364	0	0	0	0	0	0	0	0	0	0	0	0	0	0	0	0	5153	0	0	0	0	0	0	9	0	0	0	0	0	0	0	0	0	0	0	0	0	0	0	0	0	0	0	0	0
D_0__Bacteria;D_1__Firmicutes;D_2__Clostridia;D_3__Clostridiales;D_4__Clostridiaceae 1;D_5__Clostridium sensu stricto 10	0	91	0	0	35	0	0	0	0	56	0	0	0	0	394	0	0	0	0	0	0	1060	0	0	0	0	0	0	0	34	0	0	0	0	0	0	0	1031	9	0	0	135	0	0	0	0	120	0	11
D_0__Bacteria;D_1__Armatimonadetes;D_2__Chthonomonadetes;D_3__Chthonomonadales;D_4__Chthonomonadaceae;D_5__Chthonomonas	0	0	605	0	0	0	0	558	0	0	0	981	0	319	423	0	0	0	0	0	0	0	0	20	0	0	0	0	0	0	0	0	0	0	0	0	0	1190	0	0	0	0	472	0	0	0	402	0	0
D_0__Bacteria;D_1__Firmicutes;D_2__Negativicutes;D_3__Selenomonadales;D_4__Veillonellaceae;D_5__Selenomonas	0	0	0	0	0	0	0	0	0	26	0	0	0	0	3332	30	0	302	106	11	0	0	40	0	58	8	0	0	602	0	0	0	0	376	0	0	0	0	0	0	0	86	0	0	0	331	0	0	0
D_0__Bacteria;D_1__Firmicutes;D_2__Bacilli;D_3__Bacillales;D_4__Bacillaceae;D_5__Bacillus	0	66	72	165	0	32	0	67	0	94	0	555	91	0	89	0	32	0	0	0	0	0	0	0	34	214	0	66	738	266	0	97	0	100	0	0	28	343	390	0	58	0	0	0	0	0	135	222	0
D_0__Bacteria;D_1__Epsilonbacteraeota;D_2__Campylobacteria;D_3__Campylobacterales;D_4__Campylobacteraceae;D_5__Campylobacter	0	0	0	48	0	0	0	0	0	0	221	0	0	0	0	2716	0	0	0	33	0	0	0	0	0	0	0	0	0	0	0	0	0	0	0	6	0	0	0	0	0	0	139	0	0	2122	0	0	0
D_0__Bacteria;D_1__Actinobacteria;D_2__Actinobacteria;D_3__Propionibacteriales;D_4__Nocardioidaceae;D_5__Marmoricola	0	0	0	0	0	0	250	115	75	0	39	96	0	0	0	0	902	0	0	0	0	0	0	52	100	67	103	0	388	0	0	0	0	0	34	66	511	1358	0	0	0	172	0	0	0	0	0	0	0
D_0__Bacteria;D_1__Chloroflexi;D_2__AD3;Ambiguous_taxa;D_4__;D_5__	0	0	0	0	0	0	0	421	116	0	0	206	0	0	0	0	0	156	0	0	0	0	192	0	0	18	0	0	0	0	0	0	44	342	27	609	0	0	0	0	147	62	2185	16	0	193	0	0	0
D_0__Bacteria;D_1__Actinobacteria;D_2__Actinobacteria;D_3__Frankiales;D_4__Geodermatophilaceae;D_5__Geodermatophilus	0	0	78	0	17	0	49	0	0	0	0	0	1094	170	0	0	0	0	0	0	0	0	72	0	0	0	0	45	322	0	0	53	813	0	0	0	0	0	64	685	0	0	556	0	279	0	91	0	290
D_0__Bacteria;D_1__Firmicutes;D_2__Clostridia;D_3__Clostridiales;D_4__Ruminococcaceae;D_5__Ruminococcaceae UCG-014	0	0	0	0	0	0	0	0	0	402	0	0	0	0	0	80	0	0	0	0	0	0	0	0	0	0	0	0	0	0	0	0	0	0	0	2148	0	0	0	0	0	2245	0	0	0	0	0	0	0
D_0__Bacteria;D_1__Planctomycetes;D_2__Planctomycetacia;D_3__Gemmatales;D_4__Gemmataceae;D_5__Gemmata	10	0	517	0	0	0	0	0	0	122	0	384	1358	29	0	0	0	0	0	0	73	287	0	10	0	47	0	0	28	7	0	9	0	0	0	14	0	176	97	0	0	0	0	0	0	0	200	0	0
D_0__Bacteria;D_1__Proteobacteria;D_2__Alphaproteobacteria;D_3__Rhizobiales;D_4__Rhizobiaceae;D_5__Phyllobacterium	0	0	0	0	0	0	916	491	11	0	0	0	0	0	0	0	43	0	0	0	0	0	277	0	0	0	0	0	0	17	0	0	910	0	0	31	0	117	527	0	0	0	44	219	0	0	0	53	0
D_0__Bacteria;D_1__Firmicutes;D_2__Clostridia;D_3__Clostridiales;D_4__Family XIII;D_5__Family XIII AD3011 group	0	0	0	0	0	0	0	68	0	0	0	0	0	0	0	0	0	0	0	0	0	352	415	0	0	0	1193	0	0	0	0	0	0	0	0	0	0	0	0	0	0	0	0	0	0	0	0	0	0
D_0__Bacteria;D_1__Proteobacteria;D_2__Alphaproteobacteria;D_3__Rhizobiales;D_4__Beijerinckiaceae;D_5__Bosea	0	22	0	236	0	0	0	0	0	49	0	0	0	0	0	0	0	0	0	0	0	1475	0	1433	0	0	858	0	100	0	0	154	350	0	0	0	0	0	0	67	14	0	30	0	0	0	0	6	0
D_0__Bacteria;D_1__Actinobacteria;__;__;__;__	0	58	0	105	0	0	0	269	66	0	30	15	0	311	184	0	0	0	1751	0	0	0	0	8	0	78	482	0	0	0	0	32	0	0	0	0	0	80	0	35	316	0	0	0	0	20	32	0	0
D_0__Bacteria;D_1__Proteobacteria;D_2__Alphaproteobacteria;D_3__Rhodobacterales;D_4__Rhodobacteraceae;__	0	0	36	295	0	0	30	0	0	0	0	28	0	0	0	0	50	0	0	12	0	0	538	0	26	0	0	0	0	0	0	10	0	0	0	21	9	64	0	96	87	0	0	0	38	256	0	490	0
D_0__Bacteria;D_1__Bacteroidetes;D_2__Bacteroidia;D_3__Chitinophagales;D_4__Chitinophagaceae;D_5__Flavisolibacter	35	0	34	0	0	0	2491	0	0	0	0	0	0	0	267	0	0	184	0	0	0	0	0	0	99	126	0	20	185	0	0	51	272	0	0	0	24	0	0	352	0	0	0	0	0	0	762	0	0
D_0__Bacteria;D_1__Armatimonadetes;D_2__Armatimonadia;D_3__Armatimonadales;D_4__uncultured Chloroflexi bacterium;D_5__	0	0	0	0	0	0	4824	0	0	0	0	0	0	0	0	0	0	0	0	0	0	0	0	0	0	0	0	0	0	0	0	0	0	0	0	0	0	0	0	0	0	0	0	0	0	0	0	0	0
D_0__Bacteria;D_1__Actinobacteria;D_2__Thermoleophilia;D_3__Gaiellales;D_4__uncultured;D_5__uncultured alpha proteobacterium	0	0	0	834	0	0	527	0	26	0	0	0	0	92	163	0	0	28	0	0	0	0	0	0	1061	0	0	0	42	0	0	0	16	0	0	0	87	376	0	0	289	0	0	0	0	0	311	194	0
D_0__Bacteria;D_1__Actinobacteria;D_2__Actinobacteria;D_3__Actinomycetales;D_4__Actinomycetaceae;D_5__Actinomyces	0	63	6	0	0	0	0	37	0	109	185	28	164	0	646	11	0	227	22	169	0	58	45	0	0	0	26	0	0	0	8	104	245	117	0	35	414	14	1307	173	191	0	0	0	0	0	0	0	0
D_0__Bacteria;D_1__Actinobacteria;D_2__Actinobacteria;D_3__Micrococcales;D_4__Micrococcaceae;D_5__Micrococcus	0	0	0	0	0	0	0	0	0	0	0	0	0	0	0	0	66	423	1446	0	12	0	319	0	511	0	954	0	0	0	0	272	0	0	0	0	0	0	24	0	0	0	0	0	437	0	0	0	0
D_0__Bacteria;D_1__Acidobacteria;D_2__Acidobacteriia;D_3__Acidobacteriales;D_4__Acidobacteriaceae (Subgroup 1);D_5__uncultured	0	0	0	0	0	0	0	0	0	19	0	0	0	0	0	0	0	0	0	0	0	0	0	0	18	0	0	0	0	66	0	0	0	0	0	35	0	0	0	7	143	0	400	4061	0	29	20	0	0
D_0__Bacteria;D_1__Rokubacteria;D_2__NC10;D_3__Rokubacteriales;D_4__uncultured proteobacterium;D_5__	0	30	0	0	0	0	0	0	0	0	0	0	0	88	0	0	0	0	0	0	0	0	1411	0	19	26	1545	0	0	0	0	0	0	0	0	0	396	0	0	83	92	0	491	0	0	0	0	145	0
D_0__Archaea;D_1__Crenarchaeota;D_2__Bathyarchaeia;D_3__uncultured archaeon Arc.201;D_4__;D_5__	0	0	92	0	0	0	0	81	0	0	0	0	0	10	0	0	0	0	0	0	53	0	248	0	0	0	36	0	0	0	0	0	0	0	47	43	0	0	0	0	0	0	2410	124	632	0	0	146	0
D_0__Bacteria;D_1__Deinococcus-Thermus;D_2__Deinococci;D_3__Deinococcales;D_4__Deinococcaceae;D_5__Deinococcus	0	0	0	0	0	0	830	0	1028	0	0	0	0	0	454	0	0	0	0	0	0	0	0	0	0	16	0	0	504	0	0	0	0	0	0	0	7	327	0	128	0	0	0	0	0	0	0	0	474
D_0__Bacteria;D_1__Firmicutes;D_2__Clostridia;D_3__Clostridiales;D_4__Christensenellaceae;D_5__Christensenellaceae R-7 group	15	28	0	0	0	0	2011	409	0	0	0	0	0	0	0	17	0	0	17	0	0	0	0	0	67	159	0	338	0	36	0	0	776	0	256	0	0	0	0	84	54	0	0	73	0	0	0	11	0
D_0__Bacteria;D_1__Verrucomicrobia;D_2__Verrucomicrobiae;D_3__Chthoniobacterales;D_4__Xiphinematobacteraceae;D_5__Candidatus Xiphinematobacter	0	0	0	0	0	0	0	0	0	0	55	0	0	820	0	0	0	0	0	0	0	0	0	0	0	127	0	0	0	0	43	416	0	0	0	0	0	0	0	0	25	0	0	0	0	0	104	0	0
D_0__Bacteria;D_1__Bacteroidetes;D_2__Bacteroidia;D_3__Bacteroidales;D_4__Porphyromonadaceae;D_5__Porphyromonas	0	0	0	0	0	0	0	0	0	16	0	0	0	0	0	150	0	0	421	0	0	0	0	0	6	0	0	0	0	0	0	59	783	0	0	161	0	0	0	0	0	0	0	0	0	2921	0	0	0
D_0__Bacteria;D_1__Acidobacteria;D_2__Acidobacteriia;D_3__Subgroup 2;D_4__uncultured bacterium KF/GS-JG36-31;D_5__	0	0	8	446	0	0	0	0	0	0	0	0	0	0	0	0	0	0	0	0	0	0	0	0	0	0	0	0	0	0	0	0	0	0	0	24	21	0	0	0	0	0	1279	0	137	0	5	0	0
D_0__Bacteria;D_1__Bacteroidetes;D_2__Bacteroidia;D_3__Bacteroidales;D_4__Tannerellaceae;D_5__Parabacteroides	0	0	0	0	0	2601	0	0	0	0	0	0	0	0	0	0	0	0	0	0	108	0	0	0	0	0	0	0	0	0	0	0	0	0	0	1449	0	0	0	0	0	0	0	0	0	0	0	0	0
D_0__Bacteria;D_1__Planctomycetes;D_2__Planctomycetacia;D_3__Planctomycetales;D_4__uncultured;__	0	0	0	1722	0	0	0	0	0	10	0	0	0	0	82	0	0	0	578	0	0	0	0	0	281	0	0	0	0	0	0	218	0	0	0	11	0	177	0	0	429	0	492	0	0	0	117	0	0
D_0__Bacteria;D_1__Dependentiae;D_2__Babeliae;D_3__Babeliales;D_4__Vermiphilaceae;D_5__uncultured Verrucomicrobia bacterium	0	0	0	0	0	0	0	0	0	0	0	0	0	0	26	0	0	0	0	0	0	0	0	0	0	0	0	0	0	0	0	0	0	0	0	0	0	0	0	4312	0	0	0	0	0	0	0	0	0
D_0__Bacteria;D_1__Actinobacteria;D_2__Actinobacteria;D_3__Frankiales;D_4__Geodermatophilaceae;D_5__Blastococcus	0	0	0	0	0	0	3459	0	0	0	0	26	0	0	0	0	0	110	0	0	0	0	0	0	0	0	0	0	0	0	37	0	45	0	0	0	0	0	0	77	138	11	0	0	0	0	363	0	0
D_0__Bacteria;D_1__Proteobacteria;D_2__Gammaproteobacteria;D_3__Betaproteobacteriales;D_4__Burkholderiaceae;D_5__Cupriavidus	0	0	18	84	0	0	0	0	75	68	0	0	0	0	0	0	0	0	0	0	30	0	20	0	18	0	6	0	0	0	0	0	1126	0	0	302	0	0	0	1032	120	0	0	0	0	0	0	0	0
D_0__Bacteria;D_1__Bacteroidetes;D_2__Bacteroidia;D_3__Chitinophagales;D_4__Chitinophagaceae;D_5__Arachidicoccus	5	4	0	497	0	0	0	0	0	0	5	0	0	0	0	0	0	0	0	0	0	0	0	0	0	0	0	0	0	0	0	0	0	0	0	0	0	0	0	35	1306	0	0	0	0	0	0	0	0
D_0__Bacteria;D_1__Actinobacteria;D_2__Acidimicrobiia;D_3__IMCC26256;D_4__bacterium enrichment culture clone auto8_4W;D_5__	0	0	29	0	0	0	0	0	0	0	0	0	0	566	2315	0	0	0	0	0	0	0	0	0	0	0	534	0	0	0	0	0	22	0	0	0	87	0	0	0	0	0	212	0	0	0	34	0	0
D_0__Bacteria;D_1__Actinobacteria;D_2__Thermoleophilia;D_3__Gaiellales;D_4__uncultured;__	0	0	0	0	0	229	0	0	0	0	0	0	0	2373	13	0	0	0	0	0	0	0	0	0	0	167	0	0	29	0	0	0	0	0	0	0	29	0	253	16	43	0	0	0	0	0	0	715	287
D_0__Bacteria;D_1__Bacteroidetes;D_2__Bacteroidia;D_3__Bacteroidales;D_4__Prevotellaceae;D_5__Prevotella 1	0	0	0	0	0	0	267	1587	0	55	0	0	0	0	162	0	8	0	0	0	0	370	0	0	104	110	0	0	0	0	0	0	0	0	0	1118	0	0	0	0	0	0	0	0	0	0	0	0	0
D_0__Bacteria;D_1__Verrucomicrobia;D_2__Verrucomicrobiae;D_3__Chthoniobacterales;D_4__Chthoniobacteraceae;D_5__Chthoniobacter	0	0	0	0	0	0	0	0	0	0	237	0	0	0	12	0	0	0	0	0	36	27	0	0	551	45	0	0	23	0	7	45	106	0	0	0	0	0	1775	53	32	0	0	0	0	6	202	402	0
D_0__Bacteria;D_1__Proteobacteria;D_2__Gammaproteobacteria;D_3__Pasteurellales;D_4__Pasteurellaceae;__	0	47	199	139	0	0	0	0	0	26	265	0	7	0	0	66	0	0	0	70	13	5	195	0	0	62	64	0	0	0	10	64	0	0	0	44	38	0	0	114	298	0	0	0	0	0	0	0	0
D_0__Bacteria;D_1__Firmicutes;D_2__Bacilli;D_3__Lactobacillales;D_4__Carnobacteriaceae;D_5__Atopostipes	0	0	0	0	0	0	0	0	0	158	0	557	0	0	164	653	484	0	0	0	0	44	841	0	0	0	0	0	0	0	0	305	0	0	27	0	13	0	384	0	0	0	0	0	0	0	0	0	0
D_0__Bacteria;D_1__Proteobacteria;D_2__Gammaproteobacteria;D_3__Xanthomonadales;D_4__Rhodanobacteraceae;__	6	0	0	18	0	0	0	0	0	0	0	154	0	0	0	0	245	0	0	0	0	0	18	0	0	0	0	0	0	0	0	174	1576	0	0	0	0	0	0	715	248	0	200	0	0	0	0	0	0
D_0__Bacteria;D_1__Bacteroidetes;D_2__Bacteroidia;__;__;__	0	5	0	0	0	0	40	1559	0	0	64	0	0	80	26	0	16	0	0	0	50	0	123	0	31	0	0	0	0	0	162	0	0	0	0	0	0	0	0	68	50	67	27	0	0	9	6	0	782
D_0__Bacteria;D_1__Actinobacteria;D_2__Actinobacteria;D_3__Micrococcales;D_4__Brevibacteriaceae;D_5__Brevibacterium	0	0	0	0	0	23	22	66	0	0	152	298	0	0	0	0	0	0	0	0	0	0	0	0	0	15	0	0	0	0	10	0	11	0	0	0	0	0	61	85	0	0	0	0	245	0	0	0	0
D_0__Bacteria;D_1__Proteobacteria;D_2__Alphaproteobacteria;D_3__Rhizobiales;D_4__Xanthobacteraceae;D_5__uncultured	0	0	0	0	0	0	0	43	0	0	0	99	0	1564	0	0	14	0	0	0	0	0	0	0	0	0	303	0	0	0	0	199	0	0	0	18	0	144	0	78	0	0	0	0	0	0	134	771	0
D_0__Bacteria;D_1__Proteobacteria;D_2__Deltaproteobacteria;D_3__Myxococcales;D_4__Haliangiaceae;D_5__Haliangium	0	8	7	0	0	0	0	1085	0	0	0	45	0	167	0	42	214	0	0	0	0	686	0	0	36	0	0	0	0	0	0	0	0	0	0	0	62	961	0	0	145	0	0	0	0	0	7	105	0
D_0__Bacteria;D_1__Proteobacteria;D_2__Gammaproteobacteria;D_3__Betaproteobacteriales;__;__	0	9	26	0	0	0	0	163	0	131	0	0	0	0	0	0	2	113	0	0	265	0	8	15	9	40	0	0	0	152	36	0	7	0	0	0	24	39	0	68	344	449	6	0	0	823	238	0	25
D_0__Bacteria;D_1__Proteobacteria;D_2__Gammaproteobacteria;D_3__Betaproteobacteriales;D_4__Burkholderiaceae;D_5__Variovorax	0	0	84	0	0	0	0	0	0	121	0	480	0	0	0	0	0	0	0	0	0	0	0	0	0	39	0	0	0	320	0	0	0	1462	0	0	0	0	0	334	77	0	0	0	0	0	0	0	0
D_0__Bacteria;D_1__Acidobacteria;D_2__Acidobacteriia;D_3__Acidobacteriales;D_4__uncultured;__	0	0	327	0	0	0	0	15	0	0	0	87	0	0	0	10	0	0	0	0	0	0	0	0	0	0	0	0	0	0	0	0	0	0	724	0	0	320	0	797	0	0	0	0	0	1326	0	0	0
D_0__Bacteria;D_1__Proteobacteria;D_2__Gammaproteobacteria;D_3__Salinisphaerales;D_4__Solimonadaceae;D_5__Polycyclovorans	0	95	0	0	0	0	0	0	0	0	0	0	0	1969	15	0	0	0	0	0	0	0	0	0	23	36	0	0	0	11	15	0	0	0	0	83	0	0	0	0	64	0	996	39	0	0	0	0	0
D_0__Bacteria;D_1__Proteobacteria;D_2__Alphaproteobacteria;D_3__Caulobacterales;D_4__Caulobacteraceae;D_5__Brevundimonas	0	50	0	208	0	0	0	0	0	13	0	0	0	0	0	0	259	0	0	0	0	0	304	0	42	0	562	57	172	0	0	316	274	162	0	0	0	0	130	173	157	0	180	0	0	225	0	0	58
D_0__Bacteria;D_1__Actinobacteria;D_2__Actinobacteria;D_3__Corynebacteriales;D_4__Nocardiaceae;__	0	14	0	194	0	0	0	101	0	0	0	0	0	0	0	0	0	0	0	0	0	0	0	0	0	69	0	0	0	0	0	0	0	0	0	0	0	0	0	0	0	0	0	0	16	0	0	0	0
D_0__Bacteria;D_1__Bacteroidetes;D_2__Bacteroidia;D_3__Bacteroidales;__;__	0	0	0	0	0	0	0	487	0	29	0	0	0	20	0	0	1237	0	0	0	36	0	0	0	0	7	0	0	0	50	0	0	0	0	0	1248	0	0	0	0	0	0	468	0	0	0	0	0	0
D_0__Bacteria;D_1__Actinobacteria;D_2__Actinobacteria;D_3__Corynebacteriales;D_4__Nocardiaceae;D_5__Gordonia	0	0	0	1218	0	0	118	0	0	0	0	0	0	0	0	0	1095	0	0	0	0	0	0	20	20	0	60	0	0	0	46	31	206	0	0	0	0	0	0	459	0	0	0	0	0	0	0	0	0
D_0__Bacteria;D_1__Bacteroidetes;D_2__Bacteroidia;D_3__Cytophagales;D_4__Microscillaceae;D_5__uncultured	0	0	0	0	0	0	0	0	189	0	0	1020	0	1388	6	0	0	0	0	0	0	0	0	6	0	18	0	0	27	0	0	0	0	0	0	0	0	0	0	0	393	0	0	0	0	0	0	0	0
D_0__Bacteria;D_1__Actinobacteria;D_2__Actinobacteria;D_3__Frankiales;D_4__Acidothermaceae;D_5__Acidothermus	0	0	0	0	0	0	0	105	0	0	0	54	0	547	0	0	0	13	0	0	18	0	0	0	430	9	0	0	5	0	124	40	0	0	0	0	0	0	0	0	81	0	12	0	0	0	38	265	0
D_0__Bacteria;D_1__Gemmatimonadetes;D_2__Gemmatimonadetes;D_3__Gemmatimonadales;D_4__Gemmatimonadaceae;__	0	16	31	0	0	49	0	0	0	0	0	0	0	0	0	0	0	282	0	0	0	0	0	0	0	61	0	35	0	0	8	21	0	0	0	0	150	0	0	0	127	0	0	0	0	0	495	1264	0
D_0__Bacteria;D_1__Latescibacteria;D_2__Latescibacteria bacterium DG_63;D_3__;D_4__;D_5__	0	0	7	0	0	0	0	687	0	0	6	124	0	259	0	0	0	588	0	0	0	0	0	0	0	0	0	0	0	0	0	0	0	0	0	42	0	648	0	0	0	0	457	0	0	0	0	247	0
D_0__Bacteria;D_1__Actinobacteria;D_2__Thermoleophilia;D_3__Solirubrobacterales;__;__	0	0	0	0	0	0	0	118	0	0	0	0	0	1276	0	0	0	0	0	0	0	0	0	0	0	0	20	0	181	0	0	0	0	0	0	0	9	0	138	0	39	0	0	0	0	1583	107	127	0
D_0__Bacteria;D_1__Planctomycetes;D_2__Phycisphaerae;D_3__Tepidisphaerales;D_4__WD2101 soil group;__	0	0	0	0	0	0	0	0	23	15	0	698	0	0	0	145	0	0	0	0	0	0	0	0	253	64	0	0	0	0	0	0	0	0	0	0	23	0	0	335	194	0	314	0	0	491	320	202	0
D_0__Bacteria;D_1__Cyanobacteria;D_2__Oxyphotobacteria;D_3__Nostocales;D_4__Coleofasciculaceae;__	0	0	0	0	0	0	0	0	0	0	0	0	0	0	0	0	0	0	0	0	0	0	0	0	0	0	0	0	27	0	0	0	0	0	0	0	0	0	0	0	0	0	0	0	0	0	0	0	0
D_0__Bacteria;D_1__Firmicutes;D_2__Bacilli;D_3__Lactobacillales;D_4__Aerococcaceae;__	0	0	0	0	0	0	44	0	849	49	0	743	0	0	730	0	301	0	0	0	0	0	0	0	0	0	60	0	89	0	0	0	0	0	0	0	0	0	0	0	0	304	106	0	0	0	0	0	0
D_0__Bacteria;D_1__Proteobacteria;D_2__Alphaproteobacteria;D_3__Acetobacterales;D_4__Acetobacteraceae;D_5__Roseomonas	0	0	0	0	65	217	172	0	0	0	183	110	0	0	0	0	0	0	0	0	7	0	0	0	0	12	6	0	0	0	0	603	1102	0	0	0	0	0	0	0	281	0	0	0	8	0	98	0	125
D_0__Archaea;__;__;__;__;__	0	0	0	0	0	0	0	0	0	0	28	0	0	0	0	0	0	0	0	0	0	0	0	0	0	0	0	0	0	0	0	0	846	0	0	143	0	0	0	376	0	0	2086	0	0	0	0	0	0
D_0__Bacteria;D_1__Deinococcus-Thermus;D_2__Deinococci;D_3__Thermales;D_4__Thermaceae;D_5__Thermus	0	0	0	0	0	0	0	0	0	0	0	0	0	0	0	0	0	0	0	0	0	0	0	0	0	0	0	0	0	0	0	0	0	0	0	0	0	0	3290	0	0	0	0	0	0	0	0	0	0
D_0__Bacteria;D_1__Acidobacteria;D_2__Blastocatellia (Subgroup 4);D_3__Blastocatellales;D_4__Blastocatellaceae;__	38	0	0	0	0	0	0	0	0	21	0	0	0	0	0	0	0	0	0	0	0	0	0	0	13	0	0	0	0	0	0	171	193	0	0	0	85	93	0	185	0	0	0	0	0	0	96	0	5
D_0__Bacteria;D_1__Firmicutes;D_2__Bacilli;D_3__Lactobacillales;D_4__Streptococcaceae;D_5__Lactococcus	0	0	0	0	0	0	0	674	0	0	0	604	0	0	0	0	0	0	45	0	0	0	0	0	93	0	0	0	193	0	0	0	0	188	0	480	0	0	0	0	0	0	0	0	0	0	0	0	0
D_0__Bacteria;D_1__Actinobacteria;D_2__Actinobacteria;D_3__Bifidobacteriales;D_4__Bifidobacteriaceae;D_5__Bifidobacterium	0	0	22	0	0	0	0	0	0	98	0	0	0	0	2117	66	89	10	0	0	0	0	508	0	0	0	0	0	0	0	0	0	0	0	0	0	7	12	0	0	0	0	4	0	0	130	0	0	0
D_0__Bacteria;D_1__Proteobacteria;D_2__Alphaproteobacteria;D_3__Acetobacterales;D_4__Acetobacteraceae;D_5__Craurococcus	0	0	27	0	0	0	0	0	0	0	0	0	0	0	34	0	0	0	6	0	0	0	0	0	0	0	0	0	0	0	0	0	2550	0	0	0	0	0	0	0	0	0	0	0	0	0	0	0	637
D_0__Bacteria;D_1__Actinobacteria;D_2__Actinobacteria;D_3__Micromonosporales;D_4__Micromonosporaceae;__	0	66	0	0	0	40	0	816	0	103	209	0	0	0	0	0	0	0	0	0	0	0	0	14	0	54	0	14	0	0	0	208	528	0	33	0	160	474	0	317	69	0	0	0	0	0	39	0	27
D_0__Bacteria;D_1__Firmicutes;D_2__Negativicutes;D_3__Selenomonadales;D_4__Veillonellaceae;D_5__Thermosinus	0	0	0	0	0	0	2314	0	0	0	0	0	0	0	0	0	0	0	0	0	36	37	0	0	0	0	0	0	0	0	0	0	0	0	0	0	0	0	854	0	0	0	0	0	0	0	0	0	0
D_0__Bacteria;D_1__Acidobacteria;D_2__Holophagae;D_3__Subgroup 7;D_4__uncultured candidate division OS-K bacterium;D_5__	0	0	0	0	0	0	86	0	0	0	768	0	0	1188	0	0	0	145	0	0	0	0	0	0	0	129	0	0	0	0	0	0	0	0	0	0	0	92	0	0	14	0	0	0	0	0	193	0	0
D_0__Bacteria;D_1__Proteobacteria;D_2__Alphaproteobacteria;D_3__Elsterales;D_4__uncultured;D_5__uncultured Hyphomicrobiaceae bacterium	0	0	0	0	0	0	0	0	0	0	0	0	0	0	0	0	0	0	0	0	0	0	0	0	0	0	0	0	0	0	0	0	0	0	0	0	0	0	0	0	0	0	2772	0	0	256	0	0	0
D_0__Bacteria;D_1__Firmicutes;D_2__Clostridia;D_3__Clostridiales;D_4__Lachnospiraceae;D_5__Tyzzerella	0	0	0	0	0	786	0	0	0	0	0	0	0	0	0	0	0	0	0	1366	0	0	0	0	0	0	0	0	0	0	0	0	0	0	0	0	0	0	0	0	0	0	0	0	0	0	0	0	0
D_0__Bacteria;D_1__Proteobacteria;D_2__Gammaproteobacteria;D_3__Betaproteobacteriales;D_4__Burkholderiaceae;D_5__Achromobacter	0	0	0	982	0	0	0	0	0	0	297	0	0	0	0	0	531	0	0	0	18	0	0	0	0	14	0	0	0	0	0	0	0	0	0	98	0	0	100	0	0	0	84	0	0	0	0	0	0
D_0__Bacteria;D_1__Cyanobacteria;D_2__Oxyphotobacteria;__;__;__	0	0	0	0	0	0	0	0	0	0	0	0	0	0	0	0	0	0	0	0	0	0	0	0	384	0	0	28	0	0	0	0	0	0	0	0	0	0	0	0	0	0	0	0	0	0	0	0	68
D_0__Bacteria;D_1__Actinobacteria;D_2__Actinobacteria;D_3__Micrococcales;D_4__Micrococcaceae;D_5__Rothia	0	0	0	0	0	0	0	0	0	214	145	17	0	0	0	0	0	0	67	0	0	0	246	0	0	0	0	0	12	0	0	0	0	0	0	0	0	0	59	0	0	0	39	0	0	686	0	644	0
D_0__Bacteria;D_1__Proteobacteria;D_2__Alphaproteobacteria;D_3__Rhizobiales;D_4__Beijerinckiaceae;D_5__uncultured	0	0	0	38	0	0	0	0	0	0	25	19	0	71	0	0	0	0	0	0	0	0	0	0	0	0	333	0	0	0	0	0	1429	0	0	0	0	0	0	0	0	0	0	0	0	0	0	0	0
D_0__Bacteria;D_1__Firmicutes;D_2__Clostridia;D_3__Clostridiales;D_4__Family XI;D_5__Finegoldia	0	0	0	0	0	0	0	0	0	10	0	0	0	0	0	0	80	61	0	0	0	0	0	25	49	0	0	31	0	0	16	9	0	0	0	0	0	0	445	0	0	270	0	0	0	600	0	0	0
D_0__Bacteria;D_1__Planctomycetes;D_2__Planctomycetacia;D_3__Pirellulales;D_4__Pirellulaceae;D_5__uncultured	0	0	541	238	0	0	0	0	0	36	0	0	0	195	0	0	0	0	0	0	0	0	0	10	62	0	0	0	18	0	0	0	0	0	0	0	0	0	0	0	216	313	110	0	0	0	0	1195	0
D_0__Bacteria;D_1__Fibrobacteres;D_2__Fibrobacteria;D_3__Fibrobacterales;D_4__Fibrobacteraceae;D_5__Fibrobacter	0	0	0	0	0	0	1403	71	0	30	0	0	0	0	0	0	0	0	0	0	0	0	0	0	0	0	0	0	0	0	0	0	0	0	0	21	0	0	0	0	0	8	0	158	0	0	0	0	0
D_0__Bacteria;D_1__Proteobacteria;D_2__Alphaproteobacteria;D_3__Rhizobiales;D_4__Devosiaceae;D_5__Devosia	16	0	0	0	0	0	61	0	504	0	23	0	0	0	0	0	0	0	0	0	0	0	0	0	0	0	272	212	13	0	0	216	376	0	0	0	27	195	0	101	128	0	13	0	0	0	0	0	171
D_0__Bacteria;D_1__Actinobacteria;D_2__Actinobacteria;D_3__Micromonosporales;D_4__Micromonosporaceae;D_5__Micromonospora	11	0	0	0	0	0	0	0	0	0	0	0	0	0	0	0	0	0	0	0	0	0	0	0	0	0	0	0	0	0	0	81	0	0	0	0	0	2741	0	0	0	0	0	0	0	0	0	0	0
D_0__Bacteria;D_1__Actinobacteria;D_2__Actinobacteria;D_3__Catenulisporales;D_4__Actinospicaceae;D_5__Actinospica	0	0	0	0	0	0	0	0	0	0	0	280	43	73	0	0	0	0	68	0	4	0	0	0	68	80	0	0	0	0	14	0	0	0	0	229	0	0	0	32	273	60	775	0	62	502	27	264	0
D_0__Bacteria;D_1__Actinobacteria;D_2__Thermoleophilia;D_3__Solirubrobacterales;D_4__Solirubrobacteraceae;D_5__uncultured	0	0	0	0	0	0	0	0	308	0	0	420	0	93	0	0	0	0	0	0	0	0	671	0	0	31	0	0	401	0	0	0	62	0	0	0	0	0	0	44	0	0	183	0	0	0	0	0	0
D_0__Bacteria;D_1__Planctomycetes;D_2__Planctomycetacia;D_3__Isosphaerales;D_4__Isosphaeraceae;D_5__uncultured	0	0	0	47	95	9	0	0	0	0	69	147	0	225	1028	0	0	0	0	0	0	0	0	6	0	0	53	83	0	0	0	148	88	0	0	0	6	313	0	0	0	0	0	0	0	208	158	0	146
D_0__Bacteria;D_1__Chloroflexi;D_2__TK10;D_3__uncultured beta proteobacterium;D_4__;D_5__	0	6	0	0	0	0	0	201	228	39	0	92	0	738	0	0	0	0	0	0	0	0	0	0	187	0	0	0	62	0	0	0	184	0	0	0	0	157	0	0	52	0	103	0	0	0	55	0	0
D_0__Bacteria;D_1__Bacteroidetes;D_2__Bacteroidia;D_3__Chitinophagales;D_4__Chitinophagaceae;D_5__Chitinophaga	0	0	0	0	0	0	0	0	0	162	190	879	0	9	0	0	33	0	0	0	27	0	45	0	0	0	0	33	54	0	20	141	0	0	17	98	0	0	0	0	29	0	0	0	0	0	310	0	0
D_0__Bacteria;D_1__Acidobacteria;D_2__Blastocatellia (Subgroup 4);D_3__Blastocatellales;D_4__Blastocatellaceae;D_5__Blastocatella	0	0	105	0	0	0	0	0	0	0	0	0	0	0	0	0	0	0	0	0	0	0	0	0	0	0	0	0	0	0	0	0	853	0	0	0	48	0	0	0	0	0	0	0	0	0	0	0	0
D_0__Bacteria;D_1__Gemmatimonadetes;D_2__Gemmatimonadetes;D_3__Gemmatimonadales;D_4__Gemmatimonadaceae;D_5__Gemmatimonas	9	0	16	0	0	0	0	0	0	19	0	168	54	0	0	0	0	0	0	0	0	845	0	0	108	22	0	0	0	0	0	0	0	0	0	0	397	0	0	92	145	0	0	0	0	0	115	0	0
D_0__Bacteria;D_1__Proteobacteria;D_2__Alphaproteobacteria;D_3__Micropepsales;D_4__Micropepsaceae;D_5__uncultured	0	0	33	355	0	0	0	16	0	26	0	199	0	33	0	0	0	120	0	0	0	0	0	0	111	0	0	0	0	0	50	0	0	0	0	0	0	68	0	81	24	0	0	112	0	415	39	992	0
D_0__Bacteria;D_1__Actinobacteria;D_2__Actinobacteria;D_3__Corynebacteriales;D_4__Segniliparaceae;D_5__Segniliparus	0	0	0	0	0	0	0	0	0	0	0	0	0	0	0	0	0	0	0	0	0	0	0	0	0	0	0	764	0	0	0	0	0	0	0	0	1703	0	0	0	0	192	0	0	0	0	0	0	0
D_0__Bacteria;D_1__Firmicutes;D_2__Negativicutes;D_3__Selenomonadales;D_4__Veillonellaceae;D_5__Megasphaera	0	0	0	0	0	0	0	0	0	32	0	25	0	0	0	525	0	0	0	0	0	0	11	0	0	0	0	7	0	0	0	0	0	0	0	0	0	0	0	23	0	0	0	0	0	1986	0	0	0
D_0__Bacteria;D_1__Planctomycetes;D_2__Planctomycetacia;D_3__Gemmatales;D_4__Gemmataceae;D_5__Fimbriiglobus	0	0	0	29	0	0	0	0	0	0	0	93	0	550	0	0	0	108	0	0	0	0	0	0	293	0	0	0	12	0	38	0	0	0	0	0	50	0	503	0	41	0	0	0	0	0	147	0	269
D_0__Bacteria;D_1__Proteobacteria;D_2__Alphaproteobacteria;D_3__Reyranellales;D_4__Reyranellaceae;D_5__Reyranella	0	0	0	4	0	0	0	140	0	16	0	19	0	0	0	0	0	0	0	0	0	0	0	0	0	48	8	72	20	0	0	0	93	1276	0	184	0	0	0	0	32	0	95	0	16	0	13	46	64
D_0__Bacteria;D_1__Proteobacteria;D_2__Alphaproteobacteria;D_3__Rhizobiales;D_4__Beijerinckiaceae;D_5__Roseiarcus	0	0	0	0	0	0	0	0	0	0	0	387	0	38	0	0	0	0	0	0	0	0	0	0	0	0	0	23	0	0	0	0	0	0	0	0	0	0	0	0	0	0	0	0	1341	45	0	581	16
D_0__Bacteria;D_1__Actinobacteria;D_2__Thermoleophilia;D_3__Solirubrobacterales;D_4__Solirubrobacteraceae;D_5__Solirubrobacter	0	143	0	124	0	0	0	0	315	35	0	0	0	0	0	0	0	0	0	0	0	0	0	0	0	18	577	0	83	0	0	0	0	0	0	0	552	0	0	590	0	0	0	0	0	0	0	0	22
D_0__Bacteria;D_1__Actinobacteria;D_2__Thermoleophilia;D_3__Gaiellales;__;__	0	24	0	83	0	0	0	0	178	0	53	0	0	292	35	0	0	0	0	85	0	136	490	0	249	102	45	0	0	41	0	0	0	0	0	0	423	99	0	0	55	0	0	0	0	96	0	0	0
D_0__Archaea;D_1__Thaumarchaeota;D_2__Nitrososphaeria;D_3__Nitrososphaerales;D_4__Nitrososphaeraceae;__	0	0	0	0	0	0	0	0	0	0	0	0	0	170	0	0	0	0	0	0	0	0	0	0	128	0	0	39	0	20	0	45	0	0	0	0	0	0	0	1086	104	151	0	0	0	0	0	26	0
D_0__Bacteria;D_1__Actinobacteria;D_2__Actinobacteria;D_3__Corynebacteriales;D_4__Corynebacteriaceae;__	0	0	0	61	0	0	0	0	0	0	0	0	0	0	0	0	0	0	0	67	0	0	0	0	0	303	0	0	0	0	0	0	0	0	0	40	0	40	423	0	0	288	0	0	0	56	0	0	0
D_0__Bacteria;D_1__Bacteroidetes;D_2__Bacteroidia;D_3__Cytophagales;D_4__Spirosomaceae;D_5__Spirosoma	0	0	0	0	0	0	0	0	0	0	0	101	0	0	0	0	0	0	0	0	0	0	0	0	0	71	0	0	551	0	0	39	0	0	0	0	0	148	0	0	0	0	0	0	0	0	0	0	491
D_0__Bacteria;D_1__Proteobacteria;D_2__Gammaproteobacteria;D_3__Alteromonadales;D_4__Alteromonadaceae;D_5__Alishewanella	0	0	0	0	0	450	0	0	0	119	0	0	0	0	275	9	14	0	98	18	0	0	873	0	0	0	0	0	0	21	0	60	0	0	0	294	0	0	0	0	0	0	0	0	0	0	0	0	0
D_0__Bacteria;D_1__Actinobacteria;D_2__Acidimicrobiia;D_3__Microtrichales;D_4__Iamiaceae;D_5__Iamia	0	0	25	0	0	0	264	0	593	0	0	0	0	794	19	0	0	0	0	0	0	0	21	3	0	0	25	0	0	0	0	0	0	0	0	51	0	42	0	0	300	0	144	0	7	0	0	26	0
D_0__Bacteria;D_1__Actinobacteria;D_2__Acidimicrobiia;D_3__Microtrichales;__;__	0	0	0	61	0	0	0	0	0	0	0	0	0	0	0	0	0	0	0	0	0	13	0	0	1136	47	6	0	66	0	0	0	0	0	0	0	29	30	0	35	354	0	0	0	0	0	111	0	12
D_0__Bacteria;D_1__Proteobacteria;D_2__Alphaproteobacteria;D_3__Micropepsales;D_4__Micropepsaceae;__	11	0	0	0	0	0	0	0	0	0	0	0	0	936	0	0	0	0	0	0	11	0	0	0	0	0	0	0	0	0	0	42	0	0	0	0	0	0	0	98	353	0	787	0	0	0	79	0	0
D_0__Archaea;D_1__Thaumarchaeota;D_2__Nitrososphaeria;D_3__Nitrososphaerales;D_4__Nitrososphaeraceae;D_5__unidentified archaeon SCA1158	0	0	0	0	0	0	0	0	0	0	0	0	0	0	0	0	0	0	0	0	0	0	0	0	0	0	2195	0	0	0	0	0	0	0	0	0	0	0	0	0	161	0	0	0	0	0	0	0	0
D_0__Archaea;D_1__Thaumarchaeota;D_2__Nitrososphaeria;D_3__Nitrosotaleales;D_4__Nitrosotaleaceae;D_5__Candidatus Nitrosotalea	0	0	0	0	0	0	0	0	0	0	0	0	0	0	0	0	0	0	0	0	0	0	0	0	111	0	0	0	0	0	0	0	0	0	0	0	0	0	0	0	238	0	2001	0	0	0	0	0	0
D_0__Bacteria;D_1__Acidobacteria;D_2__Holophagae;D_3__Subgroup 7;__;__	0	10	0	0	0	0	0	0	0	0	0	0	0	267	0	0	0	0	0	0	0	0	0	0	0	0	1709	0	0	0	0	0	39	0	0	0	0	0	0	0	80	0	0	0	0	0	0	0	0
D_0__Bacteria;D_1__Proteobacteria;D_2__Deltaproteobacteria;D_3__Myxococcales;D_4__Polyangiaceae;__	0	0	0	0	0	0	0	0	0	17	0	0	0	0	0	0	8	755	0	0	0	0	0	0	0	26	0	0	17	25	0	0	0	563	0	0	265	0	0	0	0	0	0	0	0	0	37	0	0
D_0__Bacteria;D_1__Bacteroidetes;D_2__Bacteroidia;D_3__Bacteroidales;D_4__Prevotellaceae;__	0	0	0	0	0	0	0	0	0	25	0	0	0	0	0	28	0	0	0	32	0	1830	0	8	0	0	0	37	0	0	0	0	0	0	0	0	0	0	0	0	0	0	0	116	0	0	0	0	0
D_0__Bacteria;D_1__Actinobacteria;D_2__Acidimicrobiia;D_3__IMCC26256;D_4__bacterium enrichment culture clone auto73_4W;D_5__	0	0	0	0	0	0	0	0	0	0	0	0	0	73	123	0	0	0	0	0	0	0	0	0	0	0	0	0	0	0	25	0	0	0	0	0	0	0	0	0	189	0	1554	0	0	5	0	30	0
D_0__Bacteria;D_1__Firmicutes;D_2__Clostridia;D_3__Clostridiales;D_4__Ruminococcaceae;D_5__Ruminococcaceae NK4A214 group	0	0	0	0	55	0	368	1634	0	11	0	0	0	0	0	0	0	0	126	0	0	0	0	0	0	0	0	0	0	0	0	0	0	0	0	0	0	0	0	0	0	0	0	0	0	0	0	0	0
D_0__Bacteria;D_1__Chloroflexi;D_2__KD4-96;D_3__uncultured Longilinea sp.;D_4__;D_5__	0	0	17	0	0	0	0	168	516	0	0	0	0	43	0	25	0	0	0	0	0	0	0	0	0	7	0	0	0	0	0	0	0	0	0	0	0	0	0	255	189	0	0	0	0	0	194	557	0
D_0__Bacteria;D_1__Proteobacteria;D_2__Deltaproteobacteria;D_3__Bdellovibrionales;D_4__Bacteriovoracaceae;__	0	0	0	0	0	0	0	0	0	0	0	0	0	0	0	0	0	0	0	0	0	0	0	0	0	0	0	0	0	0	0	0	0	0	0	0	0	0	2038	0	0	0	0	0	0	0	0	0	0
D_0__Bacteria;D_1__Proteobacteria;D_2__Deltaproteobacteria;__;__;__	17	0	86	0	0	0	0	0	0	0	0	0	0	0	0	0	620	0	0	0	0	0	0	0	0	0	0	0	41	0	0	0	0	0	199	0	36	0	0	0	30	0	13	0	0	0	255	0	0
D_0__Bacteria;D_1__Actinobacteria;D_2__Actinobacteria;D_3__Micrococcales;D_4__Intrasporangiaceae;D_5__Lapillicoccus	0	0	0	0	0	0	0	0	0	0	0	0	0	0	0	0	0	0	0	0	0	0	0	0	0	0	2245	0	0	0	0	0	0	0	0	0	0	0	0	0	0	0	0	0	0	0	0	0	0
D_0__Bacteria;D_1__Proteobacteria;D_2__Alphaproteobacteria;D_3__Rickettsiales;D_4__Rickettsiaceae;D_5__Rickettsia	0	0	0	0	0	0	0	0	0	6	391	0	0	24	0	0	0	0	0	0	0	946	0	0	0	434	0	0	0	0	0	0	0	0	0	0	0	0	0	0	0	0	0	0	0	0	0	0	0
D_0__Bacteria;D_1__Proteobacteria;D_2__Gammaproteobacteria;D_3__Diplorickettsiales;D_4__Diplorickettsiaceae;D_5__Aquicella	0	0	0	0	0	0	0	0	0	0	0	0	0	549	185	0	0	0	0	0	0	0	0	0	4	0	0	0	0	0	0	0	0	0	0	0	0	0	0	0	83	0	0	0	0	310	47	0	0
D_0__Archaea;D_1__Euryarchaeota;D_2__Thermoplasmata;__;__;__	0	0	811	0	0	0	0	0	0	0	0	0	0	0	0	0	0	0	0	0	0	0	0	0	0	0	0	0	0	0	0	0	0	0	0	0	0	0	0	0	0	0	705	0	59	0	0	0	0
D_0__Bacteria;D_1__Bacteroidetes;D_2__Bacteroidia;D_3__Cytophagales;D_4__Hymenobacteraceae;D_5__Adhaeribacter	0	0	0	0	0	0	2108	0	0	0	0	0	0	0	0	0	0	0	0	0	0	0	0	0	8	6	0	0	0	0	0	0	0	0	0	0	0	0	0	97	0	0	0	0	0	0	0	0	0
D_0__Bacteria;D_1__Actinobacteria;D_2__Actinobacteria;D_3__Corynebacteriales;D_4__Nocardiaceae;D_5__Williamsia	0	0	0	42	0	0	0	0	0	0	0	0	0	0	0	0	0	24	0	0	0	0	0	0	149	0	0	0	208	0	0	53	1193	0	0	0	0	0	0	43	0	0	0	0	0	0	0	0	34
D_0__Bacteria;D_1__Verrucomicrobia;D_2__Verrucomicrobiae;__;__;__	0	0	0	0	0	0	0	0	0	0	0	103	0	0	0	0	0	0	0	0	0	0	0	0	0	0	0	0	0	0	0	0	0	0	0	0	0	0	0	200	0	0	0	0	0	0	63	0	0
D_0__Bacteria;D_1__Firmicutes;D_2__Bacilli;D_3__Lactobacillales;D_4__Leuconostocaceae;D_5__Leuconostoc	0	0	0	0	0	0	0	0	0	0	0	3	0	0	0	0	0	0	0	0	0	0	0	0	0	0	0	0	0	0	0	12	0	0	0	0	0	0	0	0	0	0	0	0	0	2168	0	0	0
D_0__Bacteria;D_1__Actinobacteria;D_2__Actinobacteria;D_3__Corynebacteriales;D_4__uncultured bacterium;D_5__	0	0	0	0	0	0	0	0	2182	0	0	0	0	0	0	0	0	0	0	0	0	0	0	0	0	0	0	0	0	0	0	0	0	0	0	0	0	0	0	0	0	0	0	0	0	0	0	0	0
D_0__Bacteria;D_1__Cyanobacteria;D_2__Oxyphotobacteria;D_3__Nostocales;__;__	0	0	0	0	0	0	183	0	0	0	0	0	0	0	0	0	0	0	607	0	0	0	0	0	0	0	0	0	0	0	0	0	0	0	0	0	75	0	0	0	0	0	0	0	0	0	0	33	1079
D_0__Bacteria;D_1__Acidobacteria;D_2__Acidobacteriia;D_3__Acidobacteriales;D_4__uncultured Acidobacteriaceae bacterium;D_5__	0	0	0	0	0	0	0	30	15	0	0	1291	0	0	0	0	0	0	0	0	18	0	0	0	0	75	491	0	0	0	0	0	0	0	0	0	0	0	0	0	0	0	0	0	0	180	0	15	0
D_0__Bacteria;D_1__Actinobacteria;D_2__Acidimicrobiia;D_3__IMCC26256;D_4__uncultured Ferrimicrobium sp.;D_5__	0	0	0	0	0	0	0	0	0	0	0	0	0	0	0	0	0	0	0	0	0	0	0	0	0	0	0	0	0	0	0	0	0	0	0	0	0	0	0	0	0	0	0	0	0	2000	93	0	0
D_0__Bacteria;D_1__Proteobacteria;D_2__Gammaproteobacteria;D_3__Betaproteobacteriales;D_4__Nitrosomonadaceae;D_5__MND1	0	54	0	0	0	0	0	0	0	24	0	0	0	371	0	0	0	0	0	0	0	0	0	0	0	0	1231	0	42	7	0	0	0	0	0	0	0	0	0	0	0	0	0	0	0	0	125	149	0
D_0__Bacteria;D_1__Firmicutes;D_2__Bacilli;D_3__Bacillales;D_4__Paenibacillaceae;D_5__Paenibacillus	0	0	0	31	0	0	0	0	0	16	35	0	14	0	78	109	0	0	11	0	124	0	0	0	0	88	388	185	183	0	0	0	0	20	0	0	0	0	0	0	14	0	72	0	0	84	135	0	122
D_0__Bacteria;D_1__Actinobacteria;D_2__Actinobacteria;D_3__Micrococcales;D_4__Dermacoccaceae;__	0	0	0	0	0	0	0	92	0	21	0	39	0	0	0	0	0	0	0	29	0	0	0	127	0	93	0	0	0	0	0	0	959	0	0	0	0	0	0	226	273	234	0	0	0	0	0	0	0
D_0__Bacteria;D_1__Bacteroidetes;D_2__Bacteroidia;D_3__Chitinophagales;D_4__Chitinophagaceae;D_5__Sediminibacterium	0	0	0	0	0	0	0	0	0	0	0	0	0	0	0	0	0	0	0	0	0	1492	0	0	0	0	0	0	0	44	26	0	0	0	0	0	65	0	0	0	0	0	0	0	0	0	0	0	0
D_0__Bacteria;D_1__Bacteroidetes;D_2__Bacteroidia;D_3__Bacteroidales;D_4__Prevotellaceae;D_5__Prevotella 7	0	0	148	0	0	0	0	0	0	0	915	19	0	0	0	107	23	0	0	0	0	715	25	0	0	63	0	0	0	31	0	0	0	0	0	0	0	0	0	0	0	0	0	0	0	0	0	0	0
D_0__Bacteria;D_1__Planctomycetes;D_2__Phycisphaerae;D_3__Tepidisphaerales;D_4__WD2101 soil group;D_5__uncultured eubacterium WD2101	0	0	0	0	0	0	0	228	0	0	0	0	0	0	0	0	0	0	0	0	0	0	0	0	0	0	0	0	0	0	0	0	0	0	0	0	0	0	0	0	0	0	0	1072	0	0	449	126	0
D_0__Bacteria;D_1__Proteobacteria;D_2__Alphaproteobacteria;D_3__Sphingomonadales;D_4__Sphingomonadaceae;D_5__Sphingobium	0	0	0	0	0	0	0	20	0	8	0	0	0	0	0	348	0	0	0	0	0	0	0	0	0	78	414	0	0	0	21	144	0	0	23	0	0	0	0	52	0	20	14	0	0	0	0	699	0
[truncated: 26 more columns]
