# Supplementary material for: What Can the Bacterial Community of Atta sexdens (Linnaeus, 1758) Tell Us about the Habitats in Which This Ant Species Evolves?
Source: Insects. 2020 May 28;11(6):332. doi: 10.3390/insects11060332 (PMC7349130; doi:10.3390/insects11060332)
Supplement: Supplementary file 1 [file insects-11-00332-s001.zip › insects-751960-Supplmentary Materials/Table S3.xlsx]

## Sheet: Plan1
	Overall Average Dissimilarity	Most influential ASV / Taxonomy	Percent Contribuition to Difference	Cumulative %
Citrus vs. Sugar Cane	0.8307	Tsukamurella	11.55	11.55
		Aeromicrobium	7.641	19.19
		Anthococcus	5.448	24.64
		Mesoplasma	4.947	29.59
		Micrococcales	4.847	34.44
		Alphaproteobacteria	3.355	37.79
		Enterobacteriaceae	3.306	41.1
		Gammaproteobacteria	2.611	43.71
		Pseudomonas	2.268	45.98
		Burkholderiaceae	2.152	48.13
		Nocardioides	2.012	50.14
Citrus vs. Atlantic Forest	0.8439	Tsukamurella	11.72	11.72
		Aeromicrobium	8.605	20.32
		Anthococcus	5.653	25.98
		Mesoplasma	5.151	31.13
		Micrococcales	4.863	35.99
		Alphaproteobacteria	4.736	40.73
		Nocardioides	2.871	43.6
		Enterobacteriaceae	2.504	46.1
		Gammaproteobacteria	2.331	48.43
		Bacteria	2.26	50.69
Citrus vs. Cerrado	0.8032	Tsukamurella	12.02	12.02
		Aeromicrobium	6.905	18.92
		Anthococcus	5.306	24.23
		Alphaproteobacteria	4.212	28.44
		Wolbachia	3.943	32.38
		Micrococcales	3.934	36.32
		Pseudomonas	2.36	38.68
		Nocardioides	2.2	40.88
		Enterobacteriaceae	2.184	43.06
		Burkholderiaceae	2.14	45.2
		Gammaproteobacteria	2.017	47.22
		Prevotella	1.633	48.85
		Burkholderia-Caballeronia-Paraburkholderia	1.57	50.42
Citrus vs. Eucalyptus	0.85	Tsukamurella	12.05	12.05
		Aeromicrobium	7.074	19.12
		Anthococcus	5.889	25.01
		Mesoplasma	5.105	30.12
		Micrococcales	4.303	34.42
		Alphaproteobacteria	3.905	38.32
		Enterobacteriaceae	2.843	41.17
		Nocardioides	2.663	43.83
		Pseudomonas	2.533	46.36
		Gammaproteobacteria	2.087	48.45
		Burkholderiaceae	2.035	50.49
Cerrado vs. Eucalyptus	0.8306	Mesoplasma	5.584	5.584
		Wolbachia	4.73	10.31
		Gammaproteobacteria	3.536	13.85
		Pseudomonas	3.507	17.36
		Alphaproteobacteria	3.399	20.76
		Burkholderiaceae	3.255	24.01
		Tsukamurella	3.212	27.22
		Enterobacteriaceae	2.732	29.96
		Prevotella	2.577	32.53
		Nocardioides	2.568	35.1
		Burkholderia	2.19	37.29
		Bacteria	1.927	39.22
		Comamonas	1.709	40.93
		Aeromicrobium	1.674	42.6
		Mycobacterium	1.635	44.24
		Nocardioidaceae	1.497	45.73
		Streptococcus	1.491	47.23
		Lachnospiraceae	1.387	48.61
		Conexibacter	1.281	49.89
		Pseudonocardia	1.276	51.17
Cerrado vs. Sugar Cane	0.822	Mesoplasma	5.389	5.389
		Wolbachia	4.22	9.609
		Tsukamurella	4.08	13.69
		Aeromicrobium	3.774	17.46
		Gammaproteobacteria	3.662	21.12
		Burkholderiaceae	3.012	24.14
		Enterobacteriaceae	3.01	27.15
		Pseudomonas	2.826	29.97
		Alphaproteobacteria	2.814	32.79
		Nocardiopsis	2.386	35.17
		Micrococcales	2.236	37.41
		Actinobacteria	2.049	39.46
		Nocardioides	1.957	41.41
		Lachnospiraceae	1.856	43.27
		Prevotella	1.849	45.12
		Burkholderia-Caballeronia-Paraburkholderia	1.767	46.89
		Bacteroides	1.721	48.61
		Streptococcus	1.613	50.83
Cerrado vs. Atlantic Forest	0.83	Mesoplasma	5.542	5.542
		Wolbachia	4.598	10.14
		Alphaproteobacteria	4.505	14.64
		Aeromicrobium	4.447	19.09
		Gammaproteobacteria	3.723	22.81
		Tsukamurella	3.011	25.83
		Pseudomonas	2.999	28.82
		Nocardioides	2.867	31.69
		Burkholderiaceae	2.744	37.18
		Burkholderia-Caballeronia-Paraburkholderia	2.492	39.67
		Enterobacteriaceae	2.171	41.84
		Prevotella	2.129	43.97
		Halomonas	1.698	45.67
		Micrococcales	1.64	47.31
		Mycobacterium	1.64	48.95
		Acinetobacter	1.604	50.56
Sugar Cane vs. Eucalyptus	0.8576	Mesoplasma	10.68	10.68
		Gammaproteobacteria	3.785	14.46
		Enterobacteriaceae	3.702	18.16
		Aeromicrobium	3.441	21.61
		Pseudomonas	2.873	24.48
		Nocardiopsis	2.825	27.3
		Actinobacteria	2.818	30.12
		Burkholderiaceae	2.547	32.67
		Micrococcales	2.412	35.08
		Nocardioides	2.32	37.4
		Tsukamurella	2.102	41.69
		Alphaproteobacteria	1.929	43.62
		Anthococcus	1.763	45.38
		Lachnospiraceae	1.753	47.13
		Bacteroides	1.597	48.73
		Mycobacterium	1.31	50.04
Sugar Cane vs. Atlantic Forest	0.8563	Mesoplasma	10.43	10.43
		Aeromicrobium	5.919	16.35
		Gammaproteobacteria	4.224	20.57
		Alphaproteobacteria	3.332	23.9
		Micrococcales	3.237	27.14
		Enterobacteriaceae	3.154	30.3
		Nocardioides	2.627	35.93
		Nocardiopsis	2.593	38.53
		Pseudomonas	2.473	41
		Actinobacteria	2.437	43.44
		Burkholderiaceae	2.218	45.65
		Bacteroides	2.079	47.73
		Tsukamurella	2.029	49.76
		Lachnospiraceae	1.85	51.61
Eucalyptus vs. Atlantic Forest	0.8498	Mesoplasma	11.56	11.56
		Aeromicrobium	4.502	16.06
		Gammaproteobacteria	4.466	20.53
		Alphaproteobacteria	4.306	24.83
		Nocardioides	3.475	32.22
		Pseudomonas	3.058	35.28
		Enterobacteriaceae	2.781	38.06
		Mycobacterium	2.467	40.53
		Burkholderiaceae	2.168	42.7
		Halomonas	1.863	44.56
		Nocardioidaceae	1.794	46.35
		Micrococcales	1.632	47.99
		Acinetobacter	1.602	49.59
		Burkholderia-Caballeronia-Paraburkholderia	1.594	51.18
